# Supplementary material for: Bed Net Durability Assessments: Exploring a Composite Measure of Net Damage
Source: PLoS One. 2015 Jun 5;10(6):e0128499. doi: 10.1371/journal.pone.0128499 (PMC4457879; doi:10.1371/journal.pone.0128499)
Supplement: S1 Table — Columns are as follows: NetID = unique Net ID, NetType = Brand of net, Year = year net was assessed, and total CNT = total numbers of damaged areas on net including holes, knots, stitches and seam tears. (TXT) [file pone.0128499.s001.txt]

NetID	NetType	Year	totalCNT
2001	OLYSET	2010	30
2002	OLYSET	2010	106
2003	OLYSET	2010	92
2004	OLYSET	2010	139
2005	OLYSET	2010	67
2006	OLYSET	2010	71
2007	OLYSET	2010	5
2011	OLYSET	2010	59
2012	PERMANET	2010	21
2013	PERMANET	2010	73
2014	PERMANET	2010	4
2021	OLYSET	2010	60
2022	OLYSET	2010	92
2023	OLYSET	2010	26
2024	OLYSET	2010	42
2025	OLYSET	2010	142
2026	OLYSET	2010	.
2027	PERMANET	2010	7
2028	PERMANET	2010	18
2031	OLYSET	2010	4
2032	OLYSET	2010	46
2033	OLYSET	2010	9
2034	OLYSET	2010	41
2035	OLYSET	2010	29
2037	PERMANET	2010	17
2038	PERMANET	2010	45
2039	PERMANET	2010	10
2041	OLYSET	2010	36
2042	OLYSET	2010	130
2043	OLYSET	2010	106
2044	OLYSET	2010	1
2045	OLYSET	2010	34
2046	PERMANET	2010	81
2047	PERMANET	2010	55
2048	PERMANET	2010	18
2050	PERMANET	2010	5
2051	OLYSET	2010	20
2052	OLYSET	2010	4
2053	OLYSET	2010	53
2054	OLYSET	2010	16
2055	OLYSET	2010	54
2056	OLYSET	2010	142
2057	OLYSET	2010	30
2058	PERMANET	2010	46
2059	PERMANET	2010	77
2060	PERMANET	2010	63
2061	OLYSET	2010	35
2062	OLYSET	2010	85
2063	OLYSET	2010	98
2064	OLYSET	2010	23
2065	OLYSET	2010	42
2066	OLYSET	2010	150
2067	OLYSET	2010	121
2068	PERMANET	2010	22
2071	OLYSET	2010	92
2072	OLYSET	2010	22
2073	OLYSET	2010	10
2074	OLYSET	2010	171
2075	OLYSET	2010	30
2077	OLYSET	2010	87
2081	OLYSET	2010	99
2082	OLYSET	2010	45
2083	OLYSET	2010	81
2084	OLYSET	2010	257
2085	OLYSET	2010	100
2086	OLYSET	2010	122
2087	PERMANET	2010	52
2088	PERMANET	2010	49
2089	PERMANET	2010	5
2090	PERMANET	2010	12
2091	OLYSET	2010	3
2092	OLYSET	2010	33
2093	OLYSET	2010	89
2094	OLYSET	2010	6
2095	OLYSET	2010	175
2096	OLYSET	2010	86
2097	OLYSET	2010	1877
2098	OLYSET	2010	3720
2099	PERMANET	2010	25
2101	PERMANET	2010	15
2102	PERMANET	2010	196
2103	PERMANET	2010	215
2111	OLYSET	2010	28
2112	PERMANET	2010	7
2121	PERMANET	2010	17
2122	PERMANET	2010	53
2123	PERMANET	2010	44
2124	PERMANET	2010	21
2125	PERMANET	2010	9
2126	PERMANET	2010	10
2127	PERMANET	2010	.
2128	PERMANET	2010	55
2129	PERMANET	2010	12
2130	PERMANET	2010	5
2141	PERMANET	2010	20
2142	PERMANET	2010	76
2143	PERMANET	2010	49
2144	PERMANET	2010	4
2145	PERMANET	2010	.
2146	PERMANET	2010	23
2147	PERMANET	2010	43
2148	PERMANET	2010	14
2149	PERMANET	2010	3
2150	PERMANET	2010	3
2151	PERMANET	2010	4
2152	PERMANET	2010	3
2153	PERMANET	2010	13
2154	PERMANET	2010	12
2155	PERMANET	2010	5
2156	PERMANET	2010	7
2157	PERMANET	2010	2
2158	PERMANET	2010	5
2159	PERMANET	2010	.
2161	PERMANET	2010	8
2162	PERMANET	2010	80
2163	PERMANET	2010	14
2164	PERMANET	2010	25
2165	PERMANET	2010	104
2171	PERMANET	2010	26
2172	PERMANET	2010	39
2173	PERMANET	2010	6
2174	PERMANET	2010	5
2175	PERMANET	2010	14
2176	PERMANET	2010	10
2177	PERMANET	2010	45
2178	PERMANET	2010	5
2179	PERMANET	2010	4
2180	PERMANET	2010	5
2188	PERMANET	2010	123
2189	PERMANET	2010	42
2190	PERMANET	2010	84
2191	PERMANET	2010	8
2193	PERMANET	2010	150
2195	PERMANET	2010	163
2196	PERMANET	2010	22
2197	PERMANET	2010	56
2199	PERMANET	2010	10
2200	PERMANET	2010	19
2201	PERMANET	2010	22
2202	PERMANET	2010	11
2203	PERMANET	2010	.
2206	PERMANET	2010	6
2207	PERMANET	2010	122
2208	PERMANET	2010	51
2211	PERMANET	2010	.
2212	PERMANET	2010	8
2213	PERMANET	2010	42
2214	PERMANET	2010	18
2216	PERMANET	2010	46
2217	PERMANET	2010	2
2218	PERMANET	2010	6
2219	PERMANET	2010	12
2220	PERMANET	2010	10
2221	PERMANET	2010	.
2222	PERMANET	2010	82
2223	PERMANET	2010	.
2224	PERMANET	2010	86
2226	PERMANET	2010	.
2227	PERMANET	2010	32
2228	PERMANET	2010	4
2231	PERMANET	2010	5
2232	PERMANET	2010	33
2234	PERMANET	2010	1
2235	PERMANET	2010	27
3001	PERMANET	2011	23
3002	PERMANET	2011	41
3003	PERMANET	2011	48
3004	PERMANET	2011	54
3005	PERMANET	2011	41
3012	OLYSET	2011	167
3013	OLYSET	2011	71
3014	OLYSET	2011	240
3015	PERMANET	2011	57
3016	PERMANET	2011	35
3017	PERMANET	2011	72
3018	PERMANET	2011	59
3019	PERMANET	2011	10
3021	OLYSET	2011	13
3022	OLYSET	2011	163
3023	OLYSET	2011	96
3024	OLYSET	2011	157
3025	OLYSET	2011	105
3026	PERMANET	2011	74
3031	OLYSET	2011	44
3032	OLYSET	2011	31
3033	OLYSET	2011	10
3034	PERMANET	2011	26
3035	PERMANET	2011	2
3036	PERMANET	2011	44
3037	PERMANET	2011	23
3038	PERMANET	2011	20
3041	OLYSET	2011	18
3042	OLYSET	2011	73
3043	OLYSET	2011	49
3044	OLYSET	2011	55
3045	OLYSET	2011	70
3046	OLYSET	2011	37
3047	OLYSET	2011	150
3048	PERMANET	2011	64
3049	PERMANET	2011	20
3050	PERMANET	2011	11
3051	OLYSET	2011	128
3053	OLYSET	2011	138
3054	PERMANET	2011	56
3056	PERMANET	2011	65
3057	PERMANET	2011	10
3058	PERMANET	2011	46
3061	OLYSET	2011	163
3062	OLYSET	2011	74
3063	OLYSET	2011	67
3064	PERMANET	2011	3
3065	PERMANET	2011	18
3066	PERMANET	2011	78
3067	PERMANET	2011	105
3068	PERMANET	2011	3
3071	OLYSET	2011	29
3072	OLYSET	2011	76
3073	OLYSET	2011	37
3074	OLYSET	2011	93
3075	PERMANET	2011	24
3076	PERMANET	2011	84
3081	OLYSET	2011	51
3082	OLYSET	2011	108
3092	OLYSET	2011	171
3095	OLYSET	2011	61
3096	OLYSET	2011	52
3097	OLYSET	2011	60
3101	OLYSET	2011	85
3102	OLYSET	2011	58
3103	OLYSET	2011	184
3104	OLYSET	2011	57
3106	OLYSET	2011	73
3107	OLYSET	2011	46
3108	OLYSET	2011	58
3111	OLYSET	2011	18
3112	OLYSET	2011	87
3113	OLYSET	2011	65
3114	OLYSET	2011	213
3115	OLYSET	2011	52
3116	OLYSET	2011	193
3117	OLYSET	2011	74
3121	PERMANET	2011	32
3123	PERMANET	2011	18
3124	PERMANET	2011	17
3125	PERMANET	2011	8
3126	PERMANET	2011	6
3127	PERMANET	2011	20
3128	PERMANET	2011	13
3129	PERMANET	2011	48
3131	PERMANET	2011	19
3132	PERMANET	2011	43
3141	PERMANET	2011	79
3142	PERMANET	2011	17
3144	PERMANET	2011	8
3152	PERMANET	2011	67
3161	PERMANET	2011	39
3162	PERMANET	2011	15
3163	PERMANET	2011	94
3164	PERMANET	2011	44
3171	PERMANET	2011	83
3172	PERMANET	2011	49
3173	PERMANET	2011	36
3201	PERMANET	2011	136
3202	PERMANET	2011	21
3203	PERMANET	2011	15
3204	PERMANET	2011	13
3205	PERMANET	2011	18
3211	PERMANET	2011	42
3212	PERMANET	2011	4539
3214	PERMANET	2011	55
3215	PERMANET	2011	27
3221	PERMANET	2011	16
3241	PERMANET	2011	6
3242	PERMANET	2011	12
3243	PERMANET	2011	174
3244	PERMANET	2011	55
3245	PERMANET	2011	21
3246	PERMANET	2011	130
3247	PERMANET	2011	67
3261	PERMANET	2011	25
3262	PERMANET	2011	55
3263	PERMANET	2011	27
3265	PERMANET	2011	18
3266	PERMANET	2011	99
3281	PERMANET	2011	15
3282	PERMANET	2011	45
3283	PERMANET	2011	76
3291	PERMANET	2011	52
3292	PERMANET	2011	24
3293	PERMANET	2011	36
3301	PERMANET	2011	9
3302	PERMANET	2011	30
3303	PERMANET	2011	36
3304	PERMANET	2011	9
3321	PERMANET	2011	27
3322	PERMANET	2011	203
3341	PERMANET	2011	82
3342	PERMANET	2011	55
A101	OLYSET	2009	9
A102	OLYSET	2009	14
A103	OLYSET	2009	2
A104	OLYSET	2009	7
A106	OLYSET	2009	17
A108	OLYSET	2009	5
A109	PERMANET	2009	.
A110	PERMANET	2009	.
A111	PERMANET	2009	32
A112	PERMANET	2009	29
A113	PERMANET	2009	.
A114	PERMANET	2009	9
A116	PERMANET	2009	1
A117	PERMANET	2009	10
A118	PERMANET	2009	4
A119	PERMANET	2009	12
A120	PERMANET	2009	2
A121	PERMANET	2009	.
A122	PERMANET	2009	2
A124	PERMANET	2009	41
A126	PERMANET	2009	1
A130	PERMANET	2009	10
A131	PERMANET	2009	.
A132	PERMANET	2009	.
A133	PERMANET	2009	.
A134	PERMANET	2009	1
B101	OLYSET	2009	27
B102	OLYSET	2009	3
B103	OLYSET	2009	18
B104	OLYSET	2009	25
B105	OLYSET	2009	.
B106	OLYSET	2009	11
B107	OLYSET	2009	60
B108	OLYSET	2009	27
B109	OLYSET	2009	14
B110	OLYSET	2009	38
B111	PERMANET	2009	10
B112	PERMANET	2009	.
B113	PERMANET	2009	1
B114	PERMANET	2009	4
B115	PERMANET	2009	23
B116	PERMANET	2009	2
B117	PERMANET	2009	7
B118	PERMANET	2009	25
B120	PERMANET	2009	1
B121	PERMANET	2009	15
B122	PERMANET	2009	6
B123	PERMANET	2009	2
C103	OLYSET	2009	12
C104	OLYSET	2009	12
C105	OLYSET	2009	18
C106	OLYSET	2009	21
C107	OLYSET	2009	110
C108	OLYSET	2009	23
C109	OLYSET	2009	7
C110	OLYSET	2009	48
C111	PERMANET	2009	.
C112	PERMANET	2009	19
C113	PERMANET	2009	13
C114	PERMANET	2009	11
C116	PERMANET	2009	7
C117	PERMANET	2009	3
C118	PERMANET	2009	.
C119	PERMANET	2009	.
C120	PERMANET	2009	.
C121	PERMANET	2009	3
C122	PERMANET	2009	4
C123	PERMANET	2009	.
C124	PERMANET	2009	.
C125	PERMANET	2009	5
C126	PERMANET	2009	3
D101	OLYSET	2009	17
D102	OLYSET	2009	25
D103	OLYSET	2009	19
D104	OLYSET	2009	20
D105	OLYSET	2009	5
D107	OLYSET	2009	31
D108	OLYSET	2009	15
D109	PERMANET	2009	4
D110	PERMANET	2009	3
D111	PERMANET	2009	10
D112	PERMANET	2009	6
D113	PERMANET	2009	13
D114	PERMANET	2009	42
D115	PERMANET	2009	6
D116	PERMANET	2009	.
D118	PERMANET	2009	66
D119	PERMANET	2009	6
D120	PERMANET	2009	26
D121	PERMANET	2009	.
E102	OLYSET	2009	4
E103	OLYSET	2009	13
E104	OLYSET	2009	107
E105	OLYSET	2009	8
E106	OLYSET	2009	12
E107	OLYSET	2009	40
E108	OLYSET	2009	68
E109	OLYSET	2009	18
E110	OLYSET	2009	31
E111	OLYSET	2009	33
E112	OLYSET	2009	12
E113	OLYSET	2009	4
E114	OLYSET	2009	50
E117	PERMANET	2009	33
E119	PERMANET	2009	26
E120	PERMANET	2009	14
E122	PERMANET	2009	22
E123	PERMANET	2009	4
E124	PERMANET	2009	.
E125	PERMANET	2009	2
E126	PERMANET	2009	69
E127	PERMANET	2009	2
E128	PERMANET	2009	24
E129	PERMANET	2009	10
E130	PERMANET	2009	.
E131	PERMANET	2009	2
E132	PERMANET	2009	1
E133	PERMANET	2009	32
E134	PERMANET	2009	.
E135	PERMANET	2009	9
E136	PERMANET	2009	3
E137	PERMANET	2009	5
F100	OLYSET	2009	27
F101	OLYSET	2009	66
F102	OLYSET	2009	34
F103	OLYSET	2009	6
F104	OLYSET	2009	115
F106	OLYSET	2009	5
F107	OLYSET	2009	104
G101	PERMANET	2009	59
G102	PERMANET	2009	4
G103	PERMANET	2009	.
G104	PERMANET	2009	.
H102	PERMANET	2009	.
H103	PERMANET	2009	14
H104	PERMANET	2009	15
H105	PERMANET	2009	63
H106	PERMANET	2009	2
H107	PERMANET	2009	1
H108	PERMANET	2009	.
H109	PERMANET	2009	3
H111	PERMANET	2009	.
H112	PERMANET	2009	7
H113	PERMANET	2009	4
H114	PERMANET	2009	4
H115	PERMANET	2009	.
H116	PERMANET	2009	2
X101	PERMANET	2009	24
X102	PERMANET	2009	2
