# Supplementary material for: Bed Net Durability Assessments: Exploring a Composite Measure of Net Damage
Source: PLoS One. 2015 Jun 5;10(6):e0128499. doi: 10.1371/journal.pone.0128499 (PMC4457879; doi:10.1371/journal.pone.0128499)
Supplement: S2 Table — Columns are as follows:: NetID = unique Net ID, DamageID = unique ID for point of net damage, Damagetype = type of net damage (1 = hole, 2 = stitch, 3 = knot, 4 = other (e.g. burn)), size = length of hole in cm, and location = distance for the midpoint of the hole to the bottom of the net in centimeters (note a value of 180 = roof of net)). (TXT) [file pone.0128499.s002.txt]

NetID	DamageID	damagetype	size	location
2001	2001 1 1 1	1	1.5	104.5
2001	2001 1 1 2	1	2.5	53
2001	2001 1 1 3	1	2	50
2001	2001 1 1 4	1	1.5	51
2001	2001 1 1 5	1	15	10
2001	2001 1 1 6	1	13	13
2001	2001 1 1 7	1	27	33.3
2001	2001 1 1 8	1	5	69.5
2001	2001 1 1 9	1	7	37
2001	2001 1 1 10	1	1	24.5
2001	2001 1 1 11	1	1.5	8.5
2001	2001 1 1 12	1	1	10
2001	2001 1 1 13	1	3	6
2001	2001 2 1 1	1	2.5	9
2001	2001 2 1 2	1	1	24
2001	2001 2 1 3	1	1.5	16.5
2001	2001 2 1 4	1	3.5	22.5
2001	2001 2 1 5	1	1	24
2001	2001 3 1 1	1	3.5	22
2001	2001 3 1 2	1	1.5	54
2001	2001 3 1 3	1	1	98
2001	2001 3 1 4	1	1.5	61
2001	2001 4 1 1	1	1	61
2001	2001 4 1 2	1	4.5	10
2001	2001 4 1 3	1	1.5	18
2001	2001 4 1 4	1	3.5	8
2001	2001 4 1 5	1	2	5
2001	2001 4 1 6	1	1	2
2001	2001 4 1 7	1	1.5	4
2001	2001 5 1 1	1	1	180
2002	2002 1 1 1	1	5.5	79
2002	2002 1 1 2	1	1.5	71
2002	2002 1 1 3	1	1.5	2
2002	2002 1 1 4	1	1	82
2002	2002 1 1 5	1	1	88
2002	2002 1 1 6	1	2	74
2002	2002 1 1 7	1	1.5	26
2002	2002 1 1 8	1	10.5	11
2002	2002 1 1 9	1	1	7
2002	2002 1 1 10	1	1.5	6
2002	2002 1 1 11	1	1.5	31
2002	2002 1 1 12	1	1.5	67
2002	2002 1 1 13	1	2	98
2002	2002 1 1 14	1	1	96
2002	2002 1 1 15	1	1.5	103
2002	2002 1 1 16	1	2	114
2002	2002 1 1 17	1	2	98
2002	2002 1 1 18	1	1	98
2002	2002 1 1 19	1	1	44
2002	2002 1 1 20	1	7.5	14
2002	2002 1 1 21	1	2	8
2002	2002 1 1 22	1	5	14
2002	2002 1 1 23	1	1.5	19
2002	2002 1 1 24	1	3.5	22
2002	2002 1 1 25	1	1.5	24
2002	2002 1 1 26	1	1.5	26
2002	2002 1 1 27	1	2	25
2002	2002 1 1 28	1	1.5	27
2002	2002 1 1 29	1	1.5	27
2002	2002 1 1 30	1	2.5	37
2002	2002 1 1 31	1	19	32
2002	2002 1 1 32	1	14	34
2002	2002 1 1 33	1	3	50
2002	2002 1 1 34	1	4.5	45
2002	2002 1 1 35	1	2.5	49
2002	2002 1 1 36	1	3.5	50
2002	2002 1 1 37	1	1	68
2002	2002 1 1 38	1	1	69
2002	2002 1 1 39	1	1	52
2002	2002 1 1 40	1	2	10
2002	2002 1 1 41	1	2	10.5
2002	2002 1 1 42	1	2.5	4
2002	2002 1 1 43	1	1.5	77
2002	2002 1 1 44	1	2.5	78
2002	2002 1 1 45	1	1.5	80
2002	2002 1 1 46	1	1	83
2002	2002 1 1 47	1	1.5	112
2002	2002 1 1 48	1	0.6	136
2002	2002 2 1 1	1	3	88
2002	2002 2 1 2	1	1	71
2002	2002 2 1 3	1	2.5	63
2002	2002 2 1 4	1	15	56
2002	2002 2 1 5	1	4.5	39
2002	2002 2 1 6	1	2	39
2002	2002 2 1 7	1	5	48
2002	2002 2 1 8	1	3	36
2002	2002 2 1 9	1	1.5	37
2002	2002 2 1 10	1	3	12
2002	2002 2 1 11	1	7	10
2002	2002 2 1 12	1	2.5	25
2002	2002 2 1 13	1	1.5	115
2002	2002 2 1 14	1	1	116
2002	2002 2 1 15	1	9.5	103
2002	2002 2 1 16	1	16	39
2002	2002 4 1 1	1	2.5	99
2002	2002 4 1 2	1	1.5	70
2002	2002 4 1 3	1	2	68
2002	2002 4 1 4	1	3	31
2002	2002 4 1 5	1	23	10
2002	2002 4 1 6	1	2	15
2002	2002 4 1 7	1	1	25
2002	2002 4 1 8	1	3.5	28
2002	2002 4 1 9	1	3.5	29
2002	2002 4 1 10	1	1.5	25
2002	2002 4 1 11	1	2	70
2002	2002 4 1 12	1	1	78
2002	2002 4 1 13	1	1.5	53
2002	2002 4 1 14	1	2.5	40
2002	2002 4 1 15	1	1.5	37
2002	2002 4 1 16	1	1.5	44
2002	2002 4 1 17	1	2	50
2002	2002 4 1 18	1	1	19
2002	2002 4 1 19	1	1	80
2002	2002 4 1 20	1	1	80
2002	2002 4 1 21	1	3	63
2002	2002 4 1 22	1	3.5	40
2002	2002 4 1 23	1	3.5	30
2002	2002 4 1 24	1	2	35
2002	2002 4 1 25	1	1	30
2002	2002 4 1 26	1	2.5	88
2002	2002 4 1 27	1	1.5	98
2002	2002 4 1 28	1	1.5	109
2002	2002 4 1 29	1	1.5	82
2002	2002 4 1 30	1	1.5	89
2002	2002 4 1 31	1	2	75
2002	2002 4 1 32	1	1.5	70
2002	2002 4 1 33	1	1.5	125
2002	2002 5 1 1	1	15	180
2002	2002 5 1 2	1	4	180
2002	2002 5 1 3	1	1	180
2002	2002 5 1 4	1	2.5	180
2002	2002 5 1 5	1	1	180
2002	2002 5 1 6	1	1	180
2002	2002 5 1 7	1	1	180
2002	2002 5 1 8	1	1	180
2002	2002 5 1 9	1	7	180
2003	2003 1 1 1	1	9.5	123
2003	2003 1 1 2	1	1	130
2003	2003 1 1 3	1	1	93
2003	2003 1 1 4	1	3.5	49
2003	2003 1 1 5	1	16	56
2003	2003 1 1 6	1	48	26
2003	2003 1 1 7	1	25	11
2003	2003 1 1 8	1	1	38
2003	2003 1 1 9	1	2	21
2003	2003 2 1 1	1	2	24
2003	2003 2 1 2	1	1	20
2003	2003 2 1 3	1	2	16
2003	2003 2 1 4	1	1.5	30
2003	2003 2 1 5	1	1	32
2003	2003 2 1 6	1	2.5	32
2003	2003 2 1 7	1	3	37
2003	2003 2 1 8	1	2	38
2003	2003 2 1 9	1	2.5	33
2003	2003 2 1 10	1	3.5	31
2003	2003 2 1 11	1	6.5	7
2003	2003 2 1 12	1	1.5	15
2003	2003 2 1 13	1	1	44
2003	2003 2 1 14	1	1	36
2003	2003 2 1 15	1	1.5	37
2003	2003 2 1 16	1	1.5	77
2003	2003 2 1 17	1	2	29
2003	2003 2 1 18	1	1	30
2003	2003 2 1 19	1	5	31
2003	2003 2 1 20	1	2	8
2003	2003 2 1 21	1	19	41
2003	2003 2 1 22	1	5	16
2003	2003 2 1 23	1	2	36
2003	2003 2 1 24	1	30	22
2003	2003 2 1 25	1	17	19
2003	2003 2 1 26	1	5	18
2003	2003 2 1 27	1	2	11
2003	2003 2 1 28	1	1	49
2003	2003 2 1 29	1	1	34
2003	2003 2 1 30	1	2.5	10
2003	2003 2 1 31	1	2.5	29
2003	2003 2 1 32	1	1.5	34
2003	2003 2 1 33	1	2	94
2003	2003 3 1 1	1	7	16
2003	2003 3 1 2	1	2	8
2003	2003 3 1 3	1	1.5	9
2003	2003 3 1 4	1	1	11
2003	2003 3 1 5	1	5.5	6
2003	2003 3 1 6	1	2	17
2003	2003 3 1 7	1	1.5	60
2003	2003 3 1 8	1	1	97
2003	2003 3 1 9	1	1	78
2003	2003 3 1 10	1	2	85
2003	2003 3 1 11	1	2	12
2003	2003 3 1 12	1	8	52
2003	2003 3 1 13	1	1	83
2003	2003 3 1 14	1	1	12
2003	2003 3 1 15	1	2.5	5
2003	2003 3 1 16	1	3	4
2003	2003 3 1 17	1	3.5	6
2003	2003 3 1 18	1	2.5	25
2003	2003 3 1 19	1	8.5	52
2003	2003 3 1 20	1	2	58
2003	2003 3 1 21	1	8.5	45
2003	2003 3 1 22	1	3	31
2003	2003 3 1 23	1	2	11
2003	2003 3 1 24	1	3.5	19
2003	2003 3 1 25	1	1	45
2003	2003 3 1 26	1	1.5	33
2003	2003 3 1 27	1	5.5	22
2003	2003 3 1 28	1	1	28
2003	2003 3 1 29	1	1	9.5
2003	2003 3 1 30	1	3	5
2003	2003 3 1 31	1	3.5	43
2003	2003 3 1 32	1	2	12
2003	2003 4 1 1	1	12	10
2003	2003 4 1 2	1	2	56
2003	2003 4 1 3	1	4.5	73
2003	2003 4 1 4	1	17	63
2003	2003 4 1 5	1	3	65
2003	2003 4 1 6	1	150	0
2003	2003 5 1 1	1	5.5	180
2003	2003 5 1 2	1	2	180
2003	2003 5 1 3	1	3	180
2003	2003 5 1 4	1	1	180
2003	2003 5 1 5	1	1	180
2003	2003 5 1 6	1	1	180
2003	2003 5 1 7	1	2	180
2003	2003 5 1 8	1	2.5	180
2003	2003 5 1 9	1	1.5	180
2003	2003 5 1 10	1	1	180
2003	2003 5 1 11	1	1	180
2003	2003 5 1 12	1	1.5	180
2004	2004 1 1 1	1	2	100
2004	2004 1 1 2	1	4	68
2004	2004 1 1 3	1	3	105
2004	2004 1 1 4	1	0.8	107
2004	2004 1 1 5	1	0.7	105.5
2004	2004 1 1 6	1	0.5	102
2004	2004 1 1 7	1	0.6	102
2004	2004 1 1 8	1	2.7	101.5
2004	2004 1 1 9	1	3.5	7
2004	2004 1 1 10	1	0.9	100
2004	2004 1 1 11	1	1.7	57.5
2004	2004 1 1 12	1	1.5	108
2004	2004 1 1 13	1	1	96
2004	2004 1 1 14	1	1.8	95
2004	2004 1 1 15	1	3.5	33
2004	2004 1 1 16	1	5.5	8
2004	2004 1 1 17	1	3.5	9.5
2004	2004 1 1 18	1	1.5	23.5
2004	2004 1 1 19	1	1.2	20
2004	2004 1 1 20	1	0.5	3
2004	2004 1 1 21	1	3.5	17
2004	2004 1 1 22	1	1	16
2004	2004 1 1 23	1	0.5	28
2004	2004 1 1 24	1	1	66
2004	2004 1 1 25	1	1	10
2004	2004 2 1 1	1	5.5	7.5
2004	2004 2 1 2	1	1.8	8.5
2004	2004 2 1 3	1	0.8	7.5
2004	2004 2 1 4	1	3.5	4.5
2004	2004 2 1 5	1	7.5	3.5
2004	2004 2 1 6	1	1	2.5
2004	2004 2 1 7	1	1	3.5
2004	2004 2 1 8	1	2.5	2
2004	2004 2 1 9	1	1.5	20
2004	2004 2 1 10	1	2.5	56
2004	2004 2 1 11	1	3	94
2004	2004 2 1 12	1	1.8	102
2004	2004 2 1 13	1	3.5	103
2004	2004 2 1 14	1	1	103
2004	2004 2 1 15	1	1.4	85
2004	2004 2 1 16	1	1.5	80
2004	2004 2 1 17	1	0.5	75.5
2004	2004 2 1 18	1	0.5	77
2004	2004 2 1 19	1	2.8	88
2004	2004 2 1 20	1	2.5	84.5
2004	2004 2 1 21	1	1.5	91
2004	2004 2 1 22	1	1.9	91.5
2004	2004 2 1 23	1	0.5	53
2004	2004 2 1 24	1	1	103
2004	2004 2 1 25	1	2.5	104
2004	2004 2 1 26	1	0.5	112
2004	2004 2 1 27	1	1	92
2004	2004 2 1 28	1	1	103
2004	2004 2 1 29	1	1	97.5
2004	2004 2 1 30	1	2.7	87.5
2004	2004 2 1 31	1	0.9	73
2004	2004 2 1 32	1	0.5	72
2004	2004 2 1 33	1	1	71
2004	2004 2 1 34	1	1.5	63
2004	2004 2 1 35	1	1.5	63.5
2004	2004 2 1 36	1	1.9	61
2004	2004 2 1 37	1	0.6	60
2004	2004 2 1 38	1	0.7	60
2004	2004 2 1 39	1	1.8	28
2004	2004 2 1 40	1	0.6	30
2004	2004 2 1 41	1	1	17
2004	2004 3 1 1	1	1.5	2
2004	2004 3 1 2	1	9.7	0
2004	2004 3 1 3	1	2	2
2004	2004 3 1 4	1	1.2	7.5
2004	2004 3 1 5	1	0.8	6
2004	2004 3 1 6	1	1	91
2004	2004 3 1 7	1	1.8	85
2004	2004 3 1 8	1	4.5	83.5
2004	2004 3 1 9	1	3.5	81
2004	2004 3 1 10	1	1.8	81
2004	2004 3 1 11	1	4	60.5
2004	2004 3 1 12	1	0.5	82
2004	2004 3 1 13	1	0.5	78
2004	2004 3 1 14	1	1.5	76
2004	2004 3 1 15	1	1	74
2004	2004 3 1 16	1	1	71
2004	2004 3 1 17	1	0.8	44
2004	2004 3 1 18	1	1.5	6.5
2004	2004 3 1 19	1	0.5	5
2004	2004 3 1 20	1	2	6
2004	2004 3 1 21	1	1	15
2004	2004 3 1 22	1	0.8	13
2004	2004 3 1 23	1	1.5	20
2004	2004 3 1 24	1	2.5	102
2004	2004 3 1 25	1	1.8	73
2004	2004 3 1 26	1	1	16
2004	2004 3 1 27	1	3.5	29
2004	2004 3 1 28	1	2.5	5
2004	2004 3 1 29	1	5	88
2004	2004 3 1 30	1	2.5	1.5
2004	2004 3 1 31	1	0.8	2.5
2004	2004 4 1 1	1	3.8	7.5
2004	2004 4 1 2	1	1	7
2004	2004 4 1 3	1	0.8	5.5
2004	2004 4 1 4	1	1	7
2004	2004 4 1 5	1	0.7	7
2004	2004 4 1 6	1	1.2	45
2004	2004 4 1 7	1	0.5	45
2004	2004 4 1 8	1	2	41.5
2004	2004 4 1 9	1	1	42
2004	2004 4 1 10	1	4	59
2004	2004 4 1 11	1	4	66.5
2004	2004 4 1 12	1	1.5	53
2004	2004 4 1 13	1	1	116
2004	2004 4 1 14	1	12	53
2004	2004 4 1 15	1	2	5
2004	2004 4 1 16	1	0.6	103
2004	2004 4 1 17	1	2	96
2004	2004 4 1 18	1	2	96
2004	2004 4 1 19	1	1	96
2004	2004 4 1 20	1	1.5	89.5
2004	2004 4 1 21	1	1.5	87.5
2004	2004 4 1 22	1	0.5	87.5
2004	2004 4 1 23	1	0.5	77.5
2004	2004 4 1 24	1	0.8	76.5
2004	2004 4 1 25	1	0.5	77
2004	2004 4 1 26	1	1	73
2004	2004 5 1 1	1	3	180
2004	2004 5 1 2	1	1	180
2004	2004 5 1 3	1	0.5	180
2004	2004 5 1 4	1	4	180
2004	2004 5 1 5	1	4.5	180
2004	2004 5 1 6	1	1.5	180
2004	2004 5 1 7	1	5	180
2004	2004 5 1 8	1	6.5	180
2004	2004 5 1 9	1	3	180
2004	2004 5 1 10	1	1.5	180
2004	2004 5 1 11	1	2	180
2004	2004 5 1 12	1	1.5	180
2004	2004 5 1 13	1	1	180
2004	2004 5 1 14	1	0.5	180
2004	2004 5 1 15	1	1.5	180
2004	2004 5 1 16	1	1.5	180
2005	2005 1 1 1	1	1.5	14
2005	2005 1 1 2	1	2	25
2005	2005 1 1 3	1	1.5	23
2005	2005 1 1 4	1	1	57
2005	2005 1 1 5	1	6	28
2005	2005 1 1 6	1	1	11
2005	2005 1 1 7	1	3	88
2005	2005 1 1 8	1	3	87
2005	2005 1 1 9	1	2.5	124
2005	2005 1 1 10	1	3.5	12
2005	2005 1 1 11	1	1	67
2005	2005 1 1 12	1	1	11.5
2005	2005 1 1 13	1	1	10.5
2005	2005 1 1 14	1	6	53
2005	2005 1 1 15	1	10.5	60
2005	2005 1 1 16	1	10.5	48
2005	2005 1 1 17	1	33	34
2005	2005 1 1 18	1	2	16
2005	2005 1 1 19	1	1	102
2005	2005 1 1 20	1	31	124
2005	2005 2 1 1	1	10.5	90
2005	2005 2 1 2	1	2	103
2005	2005 2 1 3	1	2	9
2005	2005 2 1 4	1	2	10
2005	2005 2 1 5	1	1.5	9
2005	2005 2 1 6	1	3	9
2005	2005 2 1 7	1	1.5	15
2005	2005 2 1 8	1	1	21
2005	2005 2 1 9	1	4	10
2005	2005 2 1 10	1	1.5	116
2005	2005 2 1 11	1	1.5	110
2005	2005 2 1 12	1	1	119
2005	2005 2 1 13	1	1	103
2005	2005 3 1 1	1	4	76
2005	2005 3 1 2	1	1.5	18
2005	2005 3 1 3	1	1	21
2005	2005 3 1 4	1	3	88
2005	2005 3 1 5	1	1	36
2005	2005 3 1 6	1	2	127
2005	2005 4 1 1	1	1	75
2005	2005 4 1 2	1	3	101
2005	2005 4 1 3	1	2	112
2005	2005 4 1 4	1	1.5	96
2005	2005 4 1 5	1	1.5	83
2005	2005 4 1 6	1	1.5	81
2005	2005 4 1 7	1	1.5	74
2005	2005 4 1 8	1	3	10
2005	2005 4 1 9	1	1	7
2005	2005 4 1 10	1	1	8
2005	2005 4 1 11	1	1	2.5
2005	2005 4 1 12	1	1	20
2005	2005 4 1 13	1	1	21
2005	2005 4 1 14	1	4.5	131
2005	2005 5 1 1	1	2.5	180
2005	2005 5 1 2	1	3	180
2005	2005 5 1 3	1	20	180
2005	2005 5 1 4	1	4	180
2005	2005 5 1 5	1	3	180
2005	2005 5 1 6	1	5.5	180
2005	2005 5 1 7	1	6	180
2005	2005 5 1 8	1	2.5	180
2005	2005 5 1 9	1	2	180
2005	2005 5 1 10	1	7	180
2005	2005 5 1 11	1	1.5	180
2005	2005 5 1 12	1	1	180
2005	2005 5 1 13	1	5	180
2005	2005 5 1 14	1	18	180
2006	2006 1 1 1	1	1.8	123
2006	2006 1 1 2	1	1	120
2006	2006 1 1 3	1	1.5	118
2006	2006 1 1 4	1	2	39.5
2006	2006 1 1 5	1	1.5	32
2006	2006 1 1 6	1	8	23.5
2006	2006 1 1 7	1	2	88
2006	2006 2 1 1	1	3.7	104.5
2006	2006 2 1 2	1	1	88.5
2006	2006 2 1 3	1	8.7	57
2006	2006 2 1 4	1	8.8	17
2006	2006 2 1 5	1	1	32.5
2006	2006 2 1 6	1	1.5	59.5
2006	2006 2 1 7	1	16.7	56
2006	2006 2 1 8	1	7.7	34
2006	2006 2 1 9	1	6.5	25
2006	2006 2 1 10	1	1.7	8
2006	2006 2 1 11	1	1.7	3
2006	2006 2 1 12	1	1.3	7.5
2006	2006 2 1 13	1	1	6.5
2006	2006 2 1 14	1	1.5	34
2006	2006 2 1 15	1	11	42
2006	2006 2 1 16	1	1.5	59
2006	2006 2 1 17	1	1.8	65
2006	2006 2 1 18	1	1	62.5
2006	2006 2 1 19	1	8	66
2006	2006 2 1 20	1	16	78
2006	2006 2 1 21	1	7.8	65.5
2006	2006 2 1 22	1	16	79.5
2006	2006 2 1 23	1	17	63
2006	2006 2 1 24	1	5	131
2006	2006 3 1 1	1	2.7	55
2006	2006 3 1 2	1	26	42
2006	2006 3 1 3	1	3.7	36
2006	2006 3 1 4	1	18.3	27.5
2006	2006 3 1 5	1	1.7	128
2006	2006 3 1 6	1	5.5	126
2006	2006 3 1 7	1	1.3	122
2006	2006 3 1 8	1	1.8	17.5
2006	2006 3 1 9	1	1	36
2006	2006 3 1 10	1	0.5	32.5
2006	2006 3 1 11	1	0.5	42
2006	2006 3 1 12	1	1	17
2006	2006 4 1 1	1	3	15
2006	2006 4 1 2	1	1.7	28
2006	2006 4 1 3	1	1.5	80
2006	2006 4 1 4	1	1	75
2006	2006 4 1 5	1	1.5	75
2006	2006 4 1 6	1	1	75.5
2006	2006 4 1 7	1	1	74
2006	2006 4 1 8	1	1.2	32
2006	2006 4 1 9	1	1.4	72
2006	2006 4 1 10	1	1.4	72
2006	2006 4 1 11	1	1.2	72.5
2006	2006 4 1 12	1	1	72.5
2006	2006 4 1 13	1	5	77
2006	2006 4 1 14	1	3.5	78
2006	2006 4 1 15	1	3	67
2006	2006 4 1 16	1	2.5	61
2006	2006 4 1 17	1	1	60
2006	2006 4 1 18	1	8	56
2006	2006 4 1 19	1	1	68
2006	2006 4 1 20	1	1.4	69.5
2006	2006 4 1 21	1	1.3	69
2006	2006 4 1 22	1	2	69
2006	2006 4 1 23	1	1	71
2006	2006 4 1 24	1	1.5	62
2006	2006 4 1 25	1	2.5	101
2006	2006 4 1 26	1	1	100
2006	2006 5 1 1	1	0.7	180
2006	2006 5 1 2	1	0.5	180
2007	2007 1 1 1	1	5	52
2007	2007 2 1 1	1	3	70
2007	2007 3 1 1	1	1	19
2007	2007 3 1 2	1	1.5	31
2007	2007 3 1 3	1	0.8	28
2011	2011 1 1 1	1	8	24
2011	2011 1 1 2	1	1.5	24
2011	2011 1 1 3	1	3	20
2011	2011 1 1 4	1	1.5	13
2011	2011 1 1 5	1	3	14
2011	2011 1 1 6	1	2.5	14
2011	2011 1 1 7	1	1.5	33
2011	2011 1 1 8	1	1	32
2011	2011 1 1 9	1	11	25
2011	2011 1 1 10	1	3	20
2011	2011 1 1 11	1	13	19
2011	2011 1 1 12	1	10	42
2011	2011 1 1 13	1	13	35
2011	2011 1 1 14	1	2	20
2011	2011 1 1 15	1	6	12
2011	2011 1 1 16	1	9	40
2011	2011 1 1 17	1	1	36
2011	2011 1 1 18	1	13	28
2011	2011 1 1 19	1	5	22
2011	2011 1 1 20	1	88	0
2011	2011 2 1 1	1	9	37
2011	2011 2 1 2	1	12.5	51
2011	2011 2 1 3	1	2	39
2011	2011 2 1 4	1	20	63
2011	2011 2 1 5	1	1.5	50
2011	2011 2 1 6	1	1.5	20
2011	2011 2 1 7	1	1	21
2011	2011 2 1 8	1	6	44
2011	2011 2 1 9	1	5	40
2011	2011 2 1 10	1	1.5	21
2011	2011 2 1 11	1	3	7
2011	2011 2 1 12	1	1.5	5
2011	2011 2 1 13	1	3	5
2011	2011 2 1 14	1	1	4.5
2011	2011 2 1 15	1	1.5	7
2011	2011 2 1 16	1	11	35
2011	2011 2 1 17	1	1	10
2011	2011 3 1 1	1	10.5	63
2011	2011 3 1 2	1	1	7
2011	2011 3 1 3	1	7.5	5
2011	2011 3 1 4	1	1.5	3.5
2011	2011 3 1 5	1	1.5	66
2011	2011 3 1 6	1	3.5	15
2011	2011 3 1 7	1	3	17
2011	2011 3 1 8	1	2	13
2011	2011 3 1 9	1	5.5	11
2011	2011 3 1 10	1	2	8
2011	2011 3 1 11	1	1	10
2011	2011 3 1 12	1	2	5
2011	2011 3 1 13	1	1	6
2011	2011 4 1 1	1	1.5	23
2011	2011 4 1 2	1	1.5	22
2011	2011 4 1 3	1	1	21
2011	2011 4 1 4	1	1	23
2011	2011 4 1 5	1	1.5	25
2011	2011 4 1 6	1	8	25
2011	2011 4 1 7	1	4.5	58
2011	2011 4 1 8	1	2.5	71
2011	2011 5 1 1	1	2.5	180
2012	2012 1 1 1	1	1	51
2012	2012 1 1 2	1	1.1	61
2012	2012 1 1 3	1	2.6	30
2012	2012 1 1 4	1	0.5	70
2012	2012 1 1 5	1	2	25
2012	2012 1 1 6	1	1.1	21.5
2012	2012 1 1 7	1	1.1	15
2012	2012 1 1 8	1	0.9	15
2012	2012 1 1 9	1	3	16
2012	2012 1 1 10	1	7	23
2012	2012 1 1 11	1	1.3	16.5
2012	2012 2 1 1	1	3	1.5
2012	2012 2 1 2	1	7	7.5
2012	2012 2 1 3	1	3.2	9
2012	2012 3 1 1	1	2	54
2012	2012 3 1 2	1	0.5	70
2012	2012 3 1 3	1	1	90.3
2012	2012 3 1 4	1	1.3	89.5
2012	2012 3 1 5	1	1	102
2012	2012 4 1 1	1	2.2	116
2012	2012 5 1 1	1	1.2	180
2013	2013 1 1 1	1	0.6	77
2013	2013 1 1 2	1	2	58.5
2013	2013 1 1 3	1	0.6	65
2013	2013 1 1 4	1	1	64.5
2013	2013 1 1 5	1	2	62.5
2013	2013 1 1 6	1	1.1	32
2013	2013 1 1 7	1	0.5	22
2013	2013 1 1 8	1	1.5	14
2013	2013 1 1 9	1	1.2	13.5
2013	2013 1 1 10	1	1.5	6
2013	2013 1 1 11	1	4	5
2013	2013 1 1 12	1	3.5	8
2013	2013 1 1 13	1	3	3
2013	2013 1 1 14	1	1	11.5
2013	2013 1 1 15	1	1.5	16.5
2013	2013 1 1 16	1	1.3	76
2013	2013 1 1 17	1	2	3
2013	2013 1 1 18	1	0.5	83
2013	2013 2 1 1	1	1.8	12.5
2013	2013 2 1 2	1	1.1	4
2013	2013 2 1 3	1	0.9	23.5
2013	2013 2 1 4	1	1.1	3.5
2013	2013 2 1 5	1	3.5	81
2013	2013 2 1 6	1	1.2	101.5
2013	2013 2 1 7	1	0.5	105
2013	2013 2 1 8	1	15.5	65.6
2013	2013 2 1 9	1	24	67
2013	2013 2 1 10	1	1	42
2013	2013 2 1 11	1	0.9	42.3
2013	2013 2 1 12	1	0.5	14
2013	2013 2 1 13	1	0.5	11.5
2013	2013 2 1 15	1	1	3.6
2013	2013 2 1 16	1	0.6	27.5
2013	2013 2 1 17	1	1	26
2013	2013 2 1 18	1	1	17
2013	2013 2 1 19	1	0.5	43
2013	2013 2 1 20	1	0.6	85
2013	2013 2 1 21	1	0.5	68
2013	2013 3 1 1	1	1.5	94
2013	2013 3 1 2	1	1.5	98
2013	2013 3 1 3	1	1	38
2013	2013 3 1 4	1	0.5	38
2013	2013 3 1 5	1	0.6	38.5
2013	2013 3 1 6	1	0.5	19.5
2013	2013 3 1 7	1	0.5	20
2013	2013 3 1 8	1	0.6	44
2013	2013 3 1 9	1	2.5	17
2013	2013 3 1 10	1	2.5	3.5
2013	2013 3 1 11	1	2.5	15
2013	2013 3 1 12	1	0.7	96
2013	2013 3 1 13	1	1.5	99
2013	2013 3 1 14	1	1.5	42.5
2013	2013 3 1 15	1	0.6	43
2013	2013 3 1 16	1	2	47
2013	2013 3 1 17	1	3.5	49.5
2013	2013 3 1 18	1	0.5	43
2013	2013 4 1 1	1	13	5
2013	2013 4 1 2	1	7.5	8.5
2013	2013 4 1 3	1	5.5	6
2013	2013 4 1 4	1	1.2	6.5
2013	2013 4 1 5	1	3	1.5
2013	2013 4 1 6	1	2.3	1
2013	2013 4 1 7	1	0.5	30
2013	2013 4 1 8	1	2.5	4
2013	2013 4 1 9	1	1	8
2013	2013 4 1 10	1	0.5	39
2013	2013 4 1 11	1	1.5	68
2013	2013 4 1 12	1	9	20
2013	2013 4 1 13	1	1.7	11
2013	2013 4 1 14	1	2.7	1
2013	2013 5 1 1	1	2.2	180
2013	2013 5 1 2	1	1	180
2013	2013 5 1 3	1	1.3	180
2014	2014 4 1 1	1	1.8	134
2014	2014 4 1 2	1	1	130.2
2014	2014 4 1 3	1	0.7	136
2014	2014 4 1 4	1	1.2	9.5
2021	2021 1 1 1	1	25	34
2021	2021 1 1 2	1	1	11
2021	2021 1 1 3	1	2	52
2021	2021 1 1 4	1	2	51
2021	2021 1 1 5	1	5.5	14
2021	2021 1 1 6	1	1.5	10
2021	2021 1 1 7	1	3.5	8
2021	2021 1 1 8	1	3.5	15
2021	2021 1 1 9	1	2	4
2021	2021 1 1 10	1	1.5	15
2021	2021 1 1 11	1	1.5	6
2021	2021 2 1 1	1	2	9
2021	2021 2 1 2	1	2	15
2021	2021 2 1 3	1	1.5	16
2021	2021 2 1 4	1	1	29
2021	2021 2 1 5	1	7	44
2021	2021 2 1 6	1	2	53
2021	2021 2 1 7	1	1	71
2021	2021 2 1 8	1	31	50
2021	2021 2 1 9	1	2	46
2021	2021 2 1 10	1	1.5	41
2021	2021 2 1 11	1	1.5	33
2021	2021 2 1 12	1	1.5	29
2021	2021 2 1 13	1	3	20
2021	2021 2 1 14	1	12.5	6
2021	2021 2 1 15	1	12	1
2021	2021 2 1 16	1	1	7
2021	2021 2 1 17	1	1	7
2021	2021 2 1 18	1	2	87
2021	2021 3 1 1	1	1.5	52
2021	2021 3 1 2	1	1	40
2021	2021 3 1 3	1	1	34
2021	2021 3 1 4	1	1.5	44
2021	2021 3 1 5	1	1	16
2021	2021 3 1 6	1	1	42
2021	2021 3 1 7	1	1	36
2021	2021 3 1 8	1	2	38
2021	2021 3 1 9	1	2	33
2021	2021 3 1 10	1	1.5	22
2021	2021 3 1 11	1	1	30
2021	2021 3 1 12	1	2.5	52
2021	2021 4 1 1	1	1.5	44
2021	2021 4 1 2	1	12	29
2021	2021 4 1 3	1	3	11
2021	2021 4 1 4	1	1.5	18
2021	2021 4 1 5	1	2.5	119
2021	2021 4 1 6	1	1.5	116
2021	2021 4 1 7	1	1	112
2021	2021 4 1 8	1	1	113
2021	2021 4 1 9	1	1	87
2021	2021 4 1 10	1	6	73
2021	2021 4 1 11	1	14	52
2021	2021 4 1 12	1	35	42
2021	2021 4 1 13	1	13	70
2021	2021 4 1 14	1	53	37
2021	2021 4 1 15	1	1.5	3
2021	2021 4 1 16	1	3	20
2021	2021 4 1 17	1	3	20
2021	2021 4 1 18	1	1	15
2021	2021 4 1 19	1	1	14
2022	2022 1 1 1	1	2	24
2022	2022 1 1 2	1	1	25
2022	2022 1 1 3	1	1.5	24
2022	2022 1 1 4	1	7	23
2022	2022 1 1 5	1	2	15
2022	2022 1 1 6	1	1.5	18
2022	2022 1 1 7	1	1.5	35
2022	2022 1 1 8	1	1	31
2022	2022 1 1 9	1	1	22
2022	2022 1 1 10	1	1.5	15
2022	2022 1 1 11	1	1	39
2022	2022 1 1 12	1	3	37
2022	2022 1 1 13	1	4.5	16
2022	2022 1 1 14	1	1	8
2022	2022 1 1 15	1	8.5	35
2022	2022 1 1 16	1	14	27
2022	2022 1 1 17	1	1	20
2022	2022 1 1 18	1	4	30
2022	2022 1 1 19	1	1.5	29
2022	2022 1 1 20	1	1	43
2022	2022 2 1 1	1	4	14
2022	2022 2 1 2	1	15	16
2022	2022 2 1 3	1	4	11
2022	2022 2 1 4	1	4.3	6
2022	2022 2 1 5	1	1	5
2022	2022 2 1 6	1	17	6
2022	2022 2 1 7	1	5	4
2022	2022 2 1 8	1	7	5
2022	2022 2 1 9	1	21	30
2022	2022 2 1 10	1	18	52
2022	2022 2 1 11	1	4.5	98
2022	2022 2 1 12	1	14	28
2022	2022 2 1 13	1	1.5	26
2022	2022 2 1 14	1	2.5	12
2022	2022 2 1 15	1	1	16
2022	2022 3 1 1	1	3	25
2022	2022 3 1 2	1	1.5	14
2022	2022 3 1 3	1	4.5	32
2022	2022 3 1 4	1	1	25
2022	2022 3 1 5	1	1	19
2022	2022 3 1 6	1	1	22
2022	2022 3 1 7	1	1.5	31
2022	2022 3 1 8	1	2.5	60
2022	2022 3 1 9	1	3	34
2022	2022 3 1 10	1	2	34
2022	2022 3 1 11	1	1	34
2022	2022 3 1 12	1	1	44
2022	2022 3 1 13	1	1	45
2022	2022 3 1 14	1	2	36
2022	2022 3 1 15	1	4	11
2022	2022 3 1 16	1	1	20
2022	2022 3 1 17	1	2.5	20
2022	2022 3 1 18	1	1	22
2022	2022 3 1 19	1	5.5	20
2022	2022 3 1 20	1	14	17
2022	2022 3 1 21	1	4.5	11
2022	2022 3 1 22	1	4.5	7
2022	2022 3 1 23	1	8	9
2022	2022 3 1 24	1	3	13
2022	2022 3 1 25	1	2	13
2022	2022 3 1 26	1	1	19
2022	2022 3 1 27	1	2.5	25
2022	2022 3 1 28	1	4	31
2022	2022 3 1 29	1	1	38
2022	2022 3 1 30	1	1.5	21
2022	2022 3 1 31	1	5	35
2022	2022 3 1 32	1	3	32
2022	2022 3 1 33	1	1.5	22
2022	2022 3 1 34	1	11	15
2022	2022 3 1 35	1	10.5	18
2022	2022 4 1 1	1	4	25
2022	2022 4 1 2	1	10	18
2022	2022 4 1 3	1	4	13
2022	2022 4 1 4	1	11	18
2022	2022 4 1 5	1	1.5	15
2022	2022 4 1 6	1	5.5	38
2022	2022 4 1 7	1	6	38
2022	2022 4 1 8	1	6	15
2022	2022 4 1 9	1	1	16
2022	2022 4 1 10	1	1.5	5
2022	2022 4 1 11	1	1.5	6
2022	2022 4 1 12	1	2	8
2022	2022 4 1 13	1	2	14
2022	2022 4 1 14	1	1	16
2022	2022 4 1 15	1	1.5	18
2022	2022 4 1 16	1	3	17
2022	2022 4 1 17	1	3	17
2022	2022 4 1 18	1	1.5	17
2022	2022 4 1 19	1	1	15
2022	2022 4 1 20	1	4	25
2022	2022 4 1 21	1	1	22
2022	2022 5 1 1	1	3	180
2023	2023 1 1 1	1	2	16
2023	2023 1 1 2	1	2.5	17
2023	2023 1 1 3	1	2.5	16
2023	2023 1 1 4	1	2	22
2023	2023 1 1 5	1	3	21
2023	2023 1 1 6	1	1.5	15
2023	2023 1 1 7	1	1.5	17
2023	2023 2 1 1	1	6.5	3
2023	2023 2 1 2	1	1.5	35
2023	2023 2 1 3	1	2	34
2023	2023 2 1 4	1	5	24
2023	2023 2 1 5	1	2	25
2023	2023 2 1 6	1	3.5	25
2023	2023 2 1 7	1	4	34
2023	2023 2 1 8	1	1	35
2023	2023 3 1 1	1	4.5	46
2023	2023 3 1 2	1	1.5	103
2023	2023 3 1 3	1	3	60
2023	2023 3 1 4	1	43	26
2023	2023 3 1 5	1	72	31
2023	2023 3 1 6	1	15	50
2023	2023 3 1 7	1	43	63
2023	2023 3 1 8	1	41	47
2023	2023 3 1 9	1	61	22
2023	2023 4 1 1	1	4.5	37
2023	2023 5 1 1	1	2.2	180
2024	2024 1 1 1	1	1	41
2024	2024 1 1 2	1	1	3
2024	2024 1 1 3	1	1.5	43
2024	2024 1 1 4	1	5	39
2024	2024 1 1 5	1	1	37
2024	2024 1 1 6	1	1.5	32
2024	2024 1 1 7	1	1	69
2024	2024 1 1 8	1	2.5	23
2024	2024 1 1 9	1	1	45
2024	2024 1 1 10	1	3	78
2024	2024 1 1 11	1	1	71
2024	2024 2 1 1	1	32	91
2024	2024 2 1 2	1	19	105
2024	2024 2 1 3	1	1	132
2024	2024 2 1 4	1	1	65
2024	2024 2 1 5	1	2.5	135
2024	2024 2 1 6	1	3	133
2024	2024 2 1 7	1	2	132
2024	2024 2 1 8	1	1	131
2024	2024 2 1 9	1	2.5	132
2024	2024 2 1 10	1	1	131
2024	2024 3 1 1	1	1.5	7
2024	2024 3 1 2	1	0.6	22
2024	2024 4 1 1	1	1	109
2024	2024 4 1 2	1	1	105
2024	2024 4 1 3	1	0.6	106
2024	2024 4 1 4	1	1	100
2024	2024 4 1 5	1	1	99
2024	2024 4 1 6	1	2.5	85
2024	2024 4 1 7	1	2	109
2024	2024 4 1 8	1	1.5	112
2024	2024 4 1 9	1	2.5	103
2024	2024 4 1 10	1	1	100
2024	2024 4 1 11	1	1	101
2024	2024 4 1 12	1	38.5	128
2024	2024 4 1 13	1	8	132
2024	2024 4 1 14	1	1	112
2024	2024 4 1 15	1	5.5	111
2024	2024 4 1 16	1	1.5	86
2024	2024 4 1 17	1	1.5	87
2024	2024 4 1 18	1	1	86
2024	2024 4 1 19	1	2	38
2025	2025 1 1 1	1	3	29.5
2025	2025 1 1 2	1	2	78
2025	2025 1 1 3	1	1.5	54.5
2025	2025 1 1 4	1	1.5	58.5
2025	2025 1 1 5	1	1.8	59.5
2025	2025 1 1 6	1	1.7	58
2025	2025 1 1 7	1	3.3	65
2025	2025 1 1 8	1	2.5	57
2025	2025 1 1 9	1	3	58
2025	2025 1 1 10	1	1.5	63
2025	2025 1 1 11	1	3.7	71
2025	2025 1 1 12	1	2.5	61.5
2025	2025 1 1 13	1	1.8	67
2025	2025 1 1 14	1	2.3	69
2025	2025 1 1 15	1	2.5	37.5
2025	2025 1 1 16	1	2	36.5
2025	2025 1 1 17	1	2.7	34
2025	2025 1 1 18	1	5	3.5
2025	2025 1 1 19	1	2.2	51
2025	2025 1 1 20	1	4.8	73
2025	2025 1 1 21	1	2.5	75
2025	2025 1 1 22	1	4.3	76.5
2025	2025 1 1 23	1	5	77.5
2025	2025 1 1 24	1	2.5	60.5
2025	2025 1 1 25	1	4.2	117
2025	2025 2 1 1	1	2	118
2025	2025 2 1 2	1	3.5	27
2025	2025 2 1 3	1	0.6	33
2025	2025 2 1 4	1	2.1	39
2025	2025 2 1 5	1	1.2	83
2025	2025 2 1 6	1	2.2	79
2025	2025 2 1 7	1	1.4	75.7
2025	2025 2 1 8	1	0.7	65
2025	2025 2 1 9	1	1.1	27.5
2025	2025 2 1 10	1	1.4	11.5
2025	2025 2 1 11	1	2.3	3.2
2025	2025 2 1 12	1	2.8	11
2025	2025 2 1 13	1	2.2	18.7
2025	2025 2 1 14	1	1.3	22
2025	2025 2 1 15	1	2	27.4
2025	2025 2 1 16	1	2	14
2025	2025 2 1 17	1	3	16
2025	2025 2 1 18	1	1.7	6.5
2025	2025 2 1 19	1	2.4	11
2025	2025 2 1 20	1	5.5	4.3
2025	2025 2 1 21	1	1.5	85
2025	2025 2 1 22	1	1.9	13
2025	2025 2 1 23	1	1.9	23.8
2025	2025 2 1 24	1	14.2	21.6
2025	2025 2 1 25	1	11.8	37.5
2025	2025 2 1 26	1	1.2	30
2025	2025 2 1 27	1	1.4	24
2025	2025 2 1 28	1	20	2
2025	2025 2 1 29	1	1.4	13
2025	2025 2 1 30	1	6	18
2025	2025 2 1 31	1	2.6	18
2025	2025 2 1 32	1	3	31
2025	2025 2 1 33	1	1.7	17
2025	2025 2 1 34	1	4.5	30
2025	2025 2 1 35	1	1.3	89
2025	2025 2 1 36	1	1.3	94
2025	2025 2 1 37	1	5.5	72
2025	2025 2 1 38	1	17	34
2025	2025 2 1 39	1	1	32
2025	2025 2 1 40	1	2	30
2025	2025 2 1 41	1	4.3	24
2025	2025 2 1 42	1	1	18
2025	2025 2 1 43	1	4.2	15.5
2025	2025 2 1 44	1	8	16
2025	2025 2 1 45	1	2.7	10
2025	2025 3 1 1	1	2.2	101
2025	2025 3 1 2	1	4	100
2025	2025 3 1 3	1	2.6	98
2025	2025 3 1 4	1	18.5	27.5
2025	2025 3 1 5	1	1.5	15
2025	2025 3 1 6	1	1	15
2025	2025 3 1 7	1	1.8	9
2025	2025 3 1 8	1	0.9	21
2025	2025 3 1 9	1	1.8	65
2025	2025 3 1 10	1	1.2	102
2025	2025 3 1 11	1	2.5	51
2025	2025 3 1 12	1	1.2	32
2025	2025 3 1 13	1	0.8	36
2025	2025 3 1 14	1	2.7	29
2025	2025 3 1 15	1	3.6	33
2025	2025 3 1 16	1	1.7	27
2025	2025 3 1 17	1	2.5	25
2025	2025 3 1 18	1	6	23
2025	2025 3 1 19	1	2.2	16
2025	2025 3 1 20	1	3.5	13.5
2025	2025 3 1 21	1	2.3	5.5
2025	2025 3 1 22	1	1.3	36.5
2025	2025 3 1 23	1	4	23
2025	2025 3 1 24	1	1.5	12
2025	2025 3 1 25	1	1	31
2025	2025 3 1 26	1	2.3	11
2025	2025 3 1 27	1	1.4	11
2025	2025 4 1 1	1	1.2	120
2025	2025 4 1 2	1	1.8	82
2025	2025 4 1 3	1	1.3	16
2025	2025 4 1 4	1	1.2	11
2025	2025 4 1 5	1	1.3	11.5
2025	2025 4 1 6	1	1.5	9
2025	2025 4 1 7	1	1.7	6
2025	2025 4 1 8	1	2	8
2025	2025 4 1 9	1	3.6	21
2025	2025 4 1 10	1	2.8	9
2025	2025 4 1 11	1	3.5	9.8
2025	2025 4 1 12	1	3.4	21
2025	2025 4 1 13	1	11	24
2025	2025 4 1 14	1	7.5	24
2025	2025 4 1 15	1	3.4	18.5
2025	2025 4 1 16	1	1.2	11.5
2025	2025 4 1 17	1	1	11.5
2025	2025 4 1 18	1	9	46
2025	2025 4 1 19	1	1.5	32
2025	2025 4 1 20	1	7	28
2025	2025 4 1 21	1	7	25
2025	2025 4 1 22	1	1	17.5
2025	2025 4 1 23	1	1.4	15
2025	2025 4 1 24	1	20.5	8.5
2025	2025 4 1 25	1	3	39.6
2025	2025 4 1 26	1	5.5	34
2025	2025 5 1 1	1	2	180
2025	2025 5 1 5	1	8	180
2025	2025 5 1 6	1	2.7	180
2025	2025 5 1 7	1	1.1	180
2025	2025 5 1 8	1	1.1	180
2025	2025 5 1 9	1	1.3	180
2025	2025 5 1 10	1	0.8	180
2025	2025 5 1 11	1	1.2	180
2025	2025 5 1 12	1	0.9	180
2025	2025 5 1 13	1	7.1	180
2025	2025 5 1 14	1	2.3	180
2025	2025 5 1 15	1	1.2	180
2025	2025 5 1 16	1	0.8	180
2025	2025 5 1 17	1	1.3	180
2025	2025 5 1 18	1	2.2	180
2025	2025 5 1 19	1	2.2	180
2025	2025 5 1 20	1	2.3	180
2025	2025 5 1 21	1	1.6	180
2025	2025 5 1 22	1	0.7	180
2027	2027 2 1 1	1	6.5	148
2027	2027 3 1 1	1	1	140.5
2027	2027 3 1 2	1	3.4	145.5
2027	2027 3 1 3	1	1.6	14140
2027	2027 4 1 1	1	4.5	17
2027	2027 5 1 1	1	4	180
2027	2027 5 1 2	1	7.5	180
2028	2028 1 1 1	1	2	84
2028	2028 1 1 2	1	0.6	106.5
2028	2028 1 1 3	1	0.8	125
2028	2028 1 1 4	1	2	8
2028	2028 1 1 5	1	2	11
2028	2028 2 1 1	1	1.5	81
2028	2028 2 1 2	1	1	8.5
2028	2028 3 1 1	1	2	75
2028	2028 3 1 2	1	0.6	78
2028	2028 3 1 3	1	1.5	106
2028	2028 3 1 4	1	0.6	125
2028	2028 3 1 5	1	0.6	122
2028	2028 4 1 1	1	2	88
2028	2028 4 1 2	1	1.5	82
2028	2028 4 1 3	1	0.8	83
2028	2028 5 1 1	1	4.5	180
2028	2028 5 1 2	1	3.5	180
2028	2028 5 1 3	1	2	180
2031	2031 1 1 1	1	1	38.1
2031	2031 1 1 2	1	1	14.5
2031	2031 3 1 1	1	2.5	89
2031	2031 5 1 1	1	6	180
2032	2032 1 1 1	1	2.5	15
2032	2032 1 1 2	1	2.5	15
2032	2032 1 1 3	1	1	13
2032	2032 1 1 4	1	1	8
2032	2032 1 1 5	1	2	34
2032	2032 2 1 1	1	22	10
2032	2032 2 1 2	1	10	7
2032	2032 2 1 3	1	4	6
2032	2032 2 1 4	1	3	9
2032	2032 2 1 5	1	4	16
2032	2032 2 1 6	1	3.5	75
2032	2032 2 1 7	1	3.5	78
2032	2032 2 1 8	1	2.5	89
2032	2032 2 1 9	1	7	78
2032	2032 2 1 10	1	10	95
2032	2032 2 1 11	1	8.5	37
2032	2032 2 1 12	1	2	11
2032	2032 2 1 13	1	2	5
2032	2032 2 1 14	1	1	2
2032	2032 2 1 15	1	1	14
2032	2032 2 1 16	1	1	15
2032	2032 2 1 17	1	1.5	21
2032	2032 2 1 18	1	1	26
2032	2032 2 1 19	1	1	31
2032	2032 2 1 20	1	11	11
2032	2032 2 1 21	1	2	15
2032	2032 2 1 22	1	1	12
2032	2032 2 1 23	1	1	14
2032	2032 2 1 24	1	1	16
2032	2032 2 1 25	1	2	26
2032	2032 2 1 26	1	2.5	30
2032	2032 2 1 27	1	1	45
2032	2032 3 1 1	1	2.5	35
2032	2032 3 1 2	1	2	45
2032	2032 3 1 3	1	1	22
2032	2032 4 1 1	1	1	38
2032	2032 4 1 2	1	1	44
2032	2032 4 1 3	1	1	20
2032	2032 4 1 4	1	14	23
2032	2032 4 1 5	1	1	24
2032	2032 4 1 6	1	1	50
2032	2032 4 1 7	1	1	29
2032	2032 4 1 8	1	1	26
2032	2032 4 1 9	1	19	127
2032	2032 5 1 1	1	6	180
2032	2032 5 1 2	1	2.5	180
2033	2033 1 1 1	1	1.5	4
2033	2033 1 1 2	1	1.5	23
2033	2033 2 1 1	1	2	53
2033	2033 2 1 2	1	1.5	39
2033	2033 2 1 3	1	1	56
2033	2033 3 1 1	1	1	87
2033	2033 3 1 2	1	1	134
2033	2033 3 1 3	1	1	130
2033	2033 5 1 1	1	33	180
2034	2074 1 1 65	1	1.1	108
2034	2074 1 1 66	1	1.1	72
2034	2074 1 1 67	1	1.3	63
2034	2074 1 1 68	1	1.2	64
2034	2074 1 1 69	1	1	57
2034	2074 2 1 27	1	3	85
2034	2074 2 1 28	1	27	295
2034	2074 2 1 29	1	1.5	104
2034	2074 2 1 30	1	1.5	105
2034	2074 2 1 31	1	1.2	103
2034	2074 2 1 32	1	1	92
2034	2074 2 1 33	1	1	25
2034	2074 2 1 34	1	1.5	105
2034	2074 2 1 35	1	3.5	102
2034	2074 3 1 35	1	2.5	82
2034	2074 3 1 36	1	1.5	84
2034	2074 3 1 37	1	1	88
2034	2074 3 1 38	1	2	77
2034	2074 3 1 39	1	2	44
2034	2074 3 1 40	1	1.5	13
2034	2074 3 1 41	1	4.5	8
2034	2074 3 1 42	1	3.5	8
2034	2074 4 1 34	1	14	63
2034	2074 4 1 35	1	2	52
2034	2074 4 1 36	1	1.5	53
2034	2074 4 1 37	1	1	49
2034	2074 4 1 38	1	1	50
2034	2074 4 1 39	1	5	47
2034	2074 4 1 40	1	1	30
2034	2074 4 1 41	1	1	30
2034	2074 4 1 42	1	1	20
2034	2074 4 1 43	1	3	28
2034	2074 4 1 44	1	3	16
2034	2074 4 1 45	1	1	17
2034	2074 4 1 46	1	5.5	9
2034	2074 4 1 47	1	1	69
2034	2074 4 1 48	1	1	68.5
2034	2074 4 1 49	1	1	68
2034	2074 5 1 16	1	2	180
2034	2074 5 1 17	1	5	180
2034	2074 5 1 18	1	1	180
2035	2035 1 1 1	1	1.8	41
2035	2035 1 1 2	1	1	82
2035	2035 1 1 3	1	4	72
2035	2035 1 1 4	1	2.5	12.5
2035	2035 2 1 1	1	3	20
2035	2035 2 1 2	1	1.5	16.5
2035	2035 2 1 3	1	2.9	4.5
2035	2035 2 1 4	1	1.8	52
2035	2035 2 1 5	1	1.5	47.5
2035	2035 2 1 6	1	3	11.5
2035	2035 2 1 7	1	1.2	96.5
2035	2035 2 1 8	1	3	11
2035	2035 3 1 1	1	2	19.5
2035	2035 3 1 2	1	1.5	97
2035	2035 3 1 3	1	2	96
2035	2035 3 1 4	1	4.5	27.5
2035	2035 3 1 5	1	1.5	87.5
2035	2035 3 1 6	1	1.3	88.5
2035	2035 3 1 7	1	1	88.5
2035	2035 3 1 8	1	1.5	105
2035	2035 3 1 9	1	1.8	99
2035	2035 3 1 10	1	1.2	59
2035	2035 3 1 11	1	1.5	12
2035	2035 3 1 12	1	1.5	5
2035	2035 3 1 13	1	1.2	1.8
2035	2035 4 1 1	1	2	7.5
2035	2035 4 1 2	1	1.5	20.5
2035	2035 5 1 1	1	1	180
2035	2035 5 1 2	1	0.8	180
2037	2037 1 1 1	1	6.5	180
2037	2037 1 1 2	1	1.4	6
2037	2037 1 1 3	1	1.3	7.5
2037	2037 1 1 4	1	1	34
2037	2037 1 1 5	1	4.1	136.5
2037	2037 2 1 1	1	2	15
2037	2037 2 1 2	1	1.5	38
2037	2037 2 1 3	1	1.5	2.2
2037	2037 3 1 1	1	7.5	22.5
2037	2037 3 1 2	1	1.5	16.5
2037	2037 3 1 3	1	1	65
2037	2037 3 1 4	1	2	69
2037	2037 3 1 5	1	1	3.5
2037	2037 3 1 6	1	5.5	148.5
2037	2037 3 1 7	1	5.5	148.5
2037	2037 4 1 1	1	3.5	150.5
2037	2037 5 1 1	1	12.5	180
2038	2038 1 1 1	1	1	36
2038	2038 1 1 2	1	7	34
2038	2038 1 1 3	1	6	37
2038	2038 1 1 4	1	6	38
2038	2038 1 1 5	1	8	31
2038	2038 1 1 6	1	8	19
2038	2038 2 1 1	1	2	52
2038	2038 2 1 2	1	2.5	40
2038	2038 2 1 3	1	2	42
2038	2038 2 1 4	1	1.5	41
2038	2038 2 1 5	1	8.5	37
2038	2038 2 1 6	1	0.7	47
2038	2038 2 1 7	1	0.8	48
2038	2038 2 1 8	1	12.5	46
2038	2038 2 1 9	1	1	48
2038	2038 2 1 10	1	2.5	47
2038	2038 2 1 11	1	0.7	49
2038	2038 2 1 12	1	2	48
2038	2038 2 1 13	1	5.5	49
2038	2038 2 1 14	1	4.5	48
2038	2038 2 1 15	1	0.8	57
2038	2038 2 1 16	1	0.7	52
2038	2038 2 1 17	1	0.8	58
2038	2038 2 1 18	1	0.6	55
2038	2038 2 1 19	1	1	49
2038	2038 2 1 20	1	1	4
2038	2038 2 1 21	1	0.8	18
2038	2038 2 1 22	1	0.7	17
2038	2038 2 1 23	1	10	57
2038	2038 2 1 24	1	0.7	59
2038	2038 2 1 25	1	1.5	64
2038	2038 3 1 1	1	0.8	10.5
2038	2038 3 1 2	1	1.5	13
2038	2038 3 1 3	1	0.9	16
2038	2038 3 1 4	1	0.6	20
2038	2038 3 1 5	1	0.8	20
2038	2038 3 1 6	1	29	20
2038	2038 3 1 7	1	3.5	35
2038	2038 3 1 8	1	3	52
2038	2038 3 1 9	1	0.8	31
2038	2038 3 1 10	1	0.6	32
2038	2038 3 1 11	1	0.9	15
2038	2038 3 1 12	1	2	15
2038	2038 4 1 1	1	3	20
2038	2038 4 1 2	1	1	37
2039	2039 1 1 1	1	0.7	107
2039	2039 1 1 2	1	0.5	54
2039	2039 2 1 1	1	15.5	992
2039	2039 2 1 2	1	0.5	96.5
2039	2039 3 1 1	1	2.4	24
2039	2039 3 1 2	1	1	19
2039	2039 4 1 1	1	1.1	4
2039	2039 4 1 2	1	2	12.5
2039	2039 5 1 1	1	1.1	180
2039	2039 5 1 2	1	0.5	180
2041	2041 1 1 1	1	2	78.5
2041	2041 1 1 2	1	1	13
2041	2041 1 1 3	1	2.5	4.5
2041	2041 1 1 4	1	2	17.5
2041	2041 1 1 5	1	13	0
2041	2041 1 1 6	1	3.5	24.5
2041	2041 2 1 1	1	24	35.5
2041	2041 2 1 2	1	17	56
2041	2041 2 1 3	1	4	17.5
2041	2041 3 1 1	1	5	44
2041	2041 3 1 2	1	5	32
2041	2041 3 1 3	1	9.5	37
2041	2041 3 1 4	1	3	18
2041	2041 3 1 5	1	9	12
2041	2041 3 1 6	1	3	22
2041	2041 3 1 7	1	3	24.5
2041	2041 3 1 8	1	17	25
2041	2041 3 1 9	1	14	27
2041	2041 4 1 1	1	2.5	93
2041	2041 4 1 2	1	27	57
2041	2041 4 1 3	1	1	50
2041	2041 4 1 4	1	1.5	48
2041	2041 4 1 5	1	6	46
2041	2041 4 1 6	1	7.5	44
2041	2041 4 1 7	1	1.5	42
2041	2041 4 1 8	1	26	20
2041	2041 4 1 9	1	5	12
2041	2041 4 1 10	1	14	10
2041	2041 4 1 11	1	4	6
2041	2041 4 1 12	1	4	4
2041	2041 4 1 13	1	5.5	2.5
2041	2041 4 1 14	1	1.5	7
2041	2041 4 1 15	1	1	10
2041	2041 5 1 1	1	1	180
2041	2041 5 1 2	1	1.5	180
2041	2041 5 1 3	1	1	180
2042	2042 1 1 1	1	2.5	88
2042	2042 1 1 2	1	4	52
2042	2042 1 1 3	1	2.5	49
2042	2042 1 1 4	1	1.5	32
2042	2042 1 1 5	1	3.5	12
2042	2042 1 1 6	1	2	13
2042	2042 1 1 7	1	41	13.5
2042	2042 1 1 8	1	1	27
2042	2042 1 1 9	1	5	23
2042	2042 1 1 10	1	2.5	8.5
2042	2042 1 1 11	1	3	58
2042	2042 1 1 12	1	26	29
2042	2042 1 1 13	1	8	24
2042	2042 1 1 14	1	1	21
2042	2042 1 1 15	1	2	20
2042	2042 1 1 16	1	1.5	22
2042	2042 1 1 17	1	2	8
2042	2042 1 1 18	1	4.5	19
2042	2042 1 1 19	1	2	6
2042	2042 1 1 20	1	5	36
2042	2042 1 1 21	1	9	35
2042	2042 1 1 22	1	23	33
2042	2042 1 1 23	1	9.5	32
2042	2042 1 1 24	1	4	16
2042	2042 1 1 25	1	1	9
2042	2042 1 1 26	1	1.5	8
2042	2042 1 1 27	1	2	42
2042	2042 1 1 28	1	2	49
2042	2042 1 1 29	1	3	50
2042	2042 1 1 30	1	1.5	54
2042	2042 1 1 31	1	12.5	13
2042	2042 1 1 32	1	11	34
2042	2042 1 1 33	1	2	29
2042	2042 1 1 34	1	2	46
2042	2042 1 1 35	1	1.5	40
2042	2042 1 1 36	1	11	50
2042	2042 1 1 37	1	11	49
2042	2042 1 1 38	1	2.5	54
2042	2042 1 1 39	1	4.5	43
2042	2042 1 1 40	1	14	45
2042	2042 1 1 41	1	4.5	46
2042	2042 2 1 1	1	2.5	12
2042	2042 2 1 2	1	1	29
2042	2042 2 1 3	1	1.5	61
2042	2042 2 1 4	1	1	32
2042	2042 2 1 5	1	2	31
2042	2042 2 1 6	1	2.5	17
2042	2042 2 1 7	1	1	8
2042	2042 2 1 8	1	23	7
2042	2042 2 1 9	1	9	48
2042	2042 2 1 10	1	1	53
2042	2042 2 1 11	1	3.5	48
2042	2042 2 1 12	1	3.5	41
2042	2042 2 1 13	1	4	39
2042	2042 2 1 14	1	1.5	32
2042	2042 2 1 15	1	2.5	88
2042	2042 2 1 16	1	1	82
2042	2042 2 1 17	1	1	123
2042	2042 2 1 18	1	0.8	130
2042	2042 2 1 19	1	3.5	116
2042	2042 2 1 20	1	2	113
2042	2042 2 1 21	1	1.5	103
2042	2042 2 1 22	1	1	29
2042	2042 2 1 23	1	0.6	32
2042	2042 2 1 24	1	1.5	50
2042	2042 2 1 25	1	7.5	29
2042	2042 2 1 26	1	2	12
2042	2042 2 1 27	1	13	42
2042	2042 2 1 28	1	13	18
2042	2042 2 1 29	1	2	41
2042	2042 2 1 30	1	5.5	45
2042	2042 3 1 1	1	3.5	880
2042	2042 3 1 2	1	2	63
2042	2042 3 1 3	1	2	60
2042	2042 3 1 4	1	2	59
2042	2042 3 1 5	1	1.5	68
2042	2042 3 1 6	1	1.5	63
2042	2042 3 1 7	1	2	70
2042	2042 3 1 8	1	0.7	69
2042	2042 3 1 9	1	1	68
2042	2042 3 1 10	1	0.8	64
2042	2042 3 1 11	1	1	73
2042	2042 3 1 12	1	1	86
2042	2042 3 1 13	1	2.5	110
2042	2042 3 1 14	1	1	119
2042	2042 3 1 15	1	1	120
2042	2042 3 1 16	1	1.5	72
2042	2042 3 1 17	1	2.5	28
2042	2042 3 1 18	1	2.5	36
2042	2042 3 1 19	1	2	47
2042	2042 3 1 20	1	5.5	30
2042	2042 3 1 21	1	4	29
2042	2042 3 1 22	1	3.5	26
2042	2042 3 1 23	1	1.5	26
2042	2042 3 1 24	1	1.5	73
2042	2042 3 1 25	1	1	123
2042	2042 3 1 26	1	1.5	117
2042	2042 3 1 27	1	38	32
2042	2042 3 1 28	1	1	9
2042	2042 3 1 29	1	1	42
2042	2042 4 1 1	1	3.5	57
2042	2042 4 1 2	1	4.5	12
2042	2042 4 1 3	1	1.5	12
2042	2042 4 1 4	1	1.5	10
2042	2042 4 1 5	1	1.5	13
2042	2042 4 1 6	1	7	24
2042	2042 4 1 7	1	2	29
2042	2042 4 1 8	1	3.5	33
2042	2042 4 1 9	1	1	43
2042	2042 4 1 10	1	3	96
2042	2042 4 1 11	1	2	69
2042	2042 4 1 12	1	1	50
2042	2042 4 1 13	1	1.5	12
2042	2042 4 1 14	1	1	10
2042	2042 4 1 15	1	2.5	24
2042	2042 4 1 16	1	4	8
2042	2042 4 1 17	1	1.5	19
2042	2042 4 1 18	1	39	2
2042	2042 4 1 19	1	3	8
2042	2042 4 1 20	1	4.5	67
2042	2042 4 1 21	1	3	62
2042	2042 4 1 22	1	29	36
2042	2042 4 1 23	1	1	65
2042	2042 4 1 24	1	9	28
2042	2042 5 1 1	1	10	180
2042	2042 5 1 2	1	5	180
2042	2042 5 1 3	1	7	180
2042	2042 5 1 4	1	3.5	180
2042	2042 5 1 5	1	2	180
2042	2042 5 1 6	1	1	180
2043	2043 1 1 1	1	1	36
2043	2043 1 1 2	1	1	20
2043	2043 1 1 3	1	1	14
2043	2043 1 1 4	1	1	26
2043	2043 1 1 5	1	1	34
2043	2043 1 1 6	1	1	23
2043	2043 1 1 7	1	5.5	113
2043	2043 1 1 8	1	7.5	108
2043	2043 1 1 9	1	5	110
2043	2043 1 1 10	1	3	107
2043	2043 1 1 11	1	1	121
2043	2043 1 1 12	1	2	10
2043	2043 1 1 13	1	1.5	106
2043	2043 1 1 14	1	1	102
2043	2043 1 1 15	1	9	41
2043	2043 1 1 16	1	1	32
2043	2043 1 1 17	1	1.5	18
2043	2043 1 1 18	1	2	61
2043	2043 1 1 19	1	1.5	58
2043	2043 1 1 20	1	1.5	85
2043	2043 1 1 21	1	1.5	84
2043	2043 1 1 22	1	5	81
2043	2043 1 1 23	1	2	78
2043	2043 1 1 24	1	5	61
2043	2043 1 1 25	1	1.5	62
2043	2043 1 1 26	1	1	29
2043	2043 1 1 27	1	1	54
2043	2043 1 1 28	1	1.5	89
2043	2043 1 1 29	1	2	90
2043	2043 1 1 30	1	2.5	52
2043	2043 1 1 31	1	1	48
2043	2043 2 1 1	1	10	102
2043	2043 2 1 2	1	3	26
2043	2043 2 1 3	1	2	29
2043	2043 2 1 4	1	1	33
2043	2043 2 1 5	1	2	13
2043	2043 2 1 6	1	1	122
2043	2043 2 1 7	1	1	121
2043	2043 2 1 8	1	1	113
2043	2043 2 1 9	1	3.5	109
2043	2043 2 1 10	1	3.5	107
2043	2043 2 1 11	1	2	106
2043	2043 2 1 12	1	2	109
2043	2043 2 1 13	1	1	110
2043	2043 2 1 14	1	1	106
2043	2043 2 1 15	1	2.5	46
2043	2043 2 1 16	1	4	43
2043	2043 2 1 17	1	2	44
2043	2043 2 1 18	1	1	12
2043	2043 2 1 19	1	1	16
2043	2043 2 1 20	1	1	15
2043	2043 2 1 21	1	1.5	15
2043	2043 2 1 22	1	1	14
2043	2043 2 1 23	1	1	17
2043	2043 2 1 24	1	5.5	101
2043	2043 2 1 25	1	1	110
2043	2043 2 1 26	1	2	113
2043	2043 2 1 27	1	1.5	112
2043	2043 2 1 28	1	1.5	113
2043	2043 2 1 29	1	3	110
2043	2043 2 1 30	1	1	111
2043	2043 2 1 31	1	1	92
2043	2043 2 1 32	1	5	78
2043	2043 2 1 33	1	5.5	73
2043	2043 2 1 34	1	1	73
2043	2043 2 1 35	1	2	75
2043	2043 2 1 36	1	1.5	76
2043	2043 2 1 37	1	1.5	78
2043	2043 2 1 38	1	2	112
2043	2043 2 1 39	1	1.5	102
2043	2043 2 1 40	1	2	80
2043	2043 2 1 41	1	2	105
2043	2043 3 1 1	1	1	116
2043	2043 3 1 2	1	15	44
2043	2043 3 1 3	1	4	37
2043	2043 3 1 4	1	2	35
2043	2043 3 1 5	1	2	45
2043	2043 3 1 6	1	10	105
2043	2043 3 1 7	1	2.5	30
2043	2043 3 1 8	1	10	52
2043	2043 3 1 9	1	2.5	28
2043	2043 3 1 10	1	1.5	2
2043	2043 3 1 11	1	2	80
2043	2043 4 1 1	1	1.5	43
2043	2043 4 1 2	1	2	31
2043	2043 4 1 3	1	1	33
2043	2043 4 1 4	1	1	35
2043	2043 4 1 5	1	4	26
2043	2043 4 1 6	1	2	18
2043	2043 4 1 7	1	1	15
2043	2043 4 1 8	1	1	11
2043	2043 4 1 9	1	1	16
2043	2043 4 1 10	1	1.5	16
2043	2043 4 1 11	1	2.5	82
2043	2043 4 1 12	1	1	87
2043	2043 4 1 13	1	7	35
2043	2043 4 1 14	1	1.9	97
2043	2043 5 1 1	1	3	180
2043	2043 5 1 2	1	3.5	180
2043	2043 5 1 3	1	2.5	180
2043	2043 5 1 4	1	1	180
2043	2043 5 1 5	1	1.5	180
2043	2043 5 1 6	1	2.5	180
2043	2043 5 1 7	1	1	180
2043	2043 5 1 8	1	2	180
2043	2043 5 1 9	1	1	180
2044	2044 3 1 1	1	1.8	121
2045	2045 1 1 1	1	1.3	59
2045	2045 1 1 2	1	17.5	6
2045	2045 1 1 3	1	1.5	116
2045	2045 1 1 4	1	1.5	114.5
2045	2045 1 1 5	1	1.5	113
2045	2045 1 1 6	1	1.3	17
2045	2045 2 1 1	1	1	29.5
2045	2045 2 1 2	1	1.5	54
2045	2045 2 1 3	1	3.4	51
2045	2045 2 1 4	1	1	4
2045	2045 2 1 5	1	1	17
2045	2045 2 1 6	1	0.5	18
2045	2045 2 1 7	1	1.3	5.5
2045	2045 2 1 8	1	1.5	8.5
2045	2045 3 1 1	1	1.4	27
2045	2045 3 1 2	1	2	15
2045	2045 3 1 3	1	2	9
2045	2045 3 1 4	1	3	9
2045	2045 3 1 5	1	1.2	6
2045	2045 3 1 6	1	0.5	2
2045	2045 3 1 7	1	1.5	5
2045	2045 3 1 8	1	1.8	39
2045	2045 3 1 9	1	1.5	121
2045	2045 3 1 10	1	1.3	56
2045	2045 3 1 11	1	2	17
2045	2045 3 1 12	1	0.8	23
2045	2045 4 1 1	1	1.7	52
2045	2045 4 1 2	1	0.8	56
2045	2045 4 1 3	1	1.2	43.5
2045	2045 4 1 4	1	1	57
2045	2045 4 1 5	1	2	13.5
2045	2045 4 1 6	1	1	11
2045	2045 4 1 7	1	1	56
2045	2045 5 1 1	1	1.4	180
2046	2046 1 1 1	1	3.8	31.5
2046	2046 1 1 2	1	4.2	27
2046	2046 1 1 3	1	2.5	23
2046	2046 1 1 4	1	0.8	22
2046	2046 1 1 5	1	0.8	13.5
2046	2046 1 1 6	1	1	13
2046	2046 1 1 7	1	1.2	10
2046	2046 1 1 8	1	4.9	17
2046	2046 1 1 9	1	1	25.5
2046	2046 1 1 10	1	1.2	18.5
2046	2046 1 1 11	1	0.5	18
2046	2046 1 1 12	1	10	7.5
2046	2046 1 1 13	1	0.8	38.5
2046	2046 1 1 14	1	0.6	39
2046	2046 1 1 15	1	1.4	6.5
2046	2046 1 1 16	1	1.5	115
2046	2046 1 1 17	1	1.5	7
2046	2046 1 1 18	1	3.5	99
2046	2046 1 1 19	1	2	96
2046	2046 1 1 20	1	1.2	97
2046	2046 1 1 21	1	1.8	66
2046	2046 1 1 22	1	0.6	85.5
2046	2046 1 1 23	1	2.3	78.5
2046	2046 2 1 1	1	2.5	116
2046	2046 2 1 2	1	1	65
2046	2046 2 1 3	1	1.6	65
2046	2046 2 1 4	1	1.6	66
2046	2046 2 1 5	1	1.2	64.4
2046	2046 2 1 6	1	1	59
2046	2046 2 1 7	1	0.5	35.5
2046	2046 2 1 8	1	1.5	20
2046	2046 2 1 9	1	1.1	14
2046	2046 2 1 10	1	2.7	14.5
2046	2046 2 1 11	1	2	15
2046	2046 2 1 12	1	1.5	27
2046	2046 2 1 13	1	12.5	41
2046	2046 2 1 14	1	3.7	81.5
2046	2046 2 1 15	1	2.5	74.4
2046	2046 2 1 16	1	3.6	62.5
2046	2046 2 1 17	1	3.5	59.5
2046	2046 2 1 18	1	2	45.6
2046	2046 2 1 19	1	1.3	36
2046	2046 2 1 20	1	1.1	36.7
2046	2046 2 1 21	1	1.5	30
2046	2046 2 1 22	1	0.5	37
2046	2046 2 1 23	1	1.5	31.5
2046	2046 2 1 24	1	2.2	35
2046	2046 2 1 25	1	1.1	30
2046	2046 2 1 26	1	1.3	7
2046	2046 2 1 27	1	2	6.5
2046	2046 2 1 28	1	2.1	4.5
2046	2046 3 1 1	1	3.5	86
2046	2046 3 1 2	1	1.2	92
2046	2046 3 1 3	1	2.5	94
2046	2046 4 1 1	1	0.6	112
2046	2046 4 1 2	1	0.5	133
2046	2046 4 1 3	1	1	135
2046	2046 4 1 4	1	1	138
2046	2046 4 1 5	1	0.8	74
2046	2046 4 1 6	1	0.8	52
2046	2046 4 1 7	1	1.7	41
2046	2046 4 1 8	1	1	38.5
2046	2046 4 1 9	1	2	39
2046	2046 4 1 10	1	1.4	34.5
2046	2046 4 1 11	1	1.7	35.5
2046	2046 4 1 12	1	3.5	30
2046	2046 4 1 13	1	3.3	28
2046	2046 4 1 14	1	2.5	32
2046	2046 4 1 15	1	2	33.6
2046	2046 4 1 16	1	1.3	36.5
2046	2046 4 1 17	1	1	33.5
2046	2046 4 1 18	1	0.5	17
2046	2046 4 1 19	1	1.5	17.5
2046	2046 4 1 20	1	0.9	103.5
2046	2046 4 1 21	1	3	14
2046	2046 4 1 22	1	1.5	4.5
2046	2046 5 1 1	1	3.5	180
2046	2046 5 1 2	1	2.5	180
2046	2046 5 1 3	1	1.5	180
2046	2046 5 1 4	1	2	180
2046	2046 5 1 5	1	0.5	180
2047	2047 1 1 1	1	2	8.5
2047	2047 1 1 2	1	0.6	18
2047	2047 1 1 3	1	1.2	18
2047	2047 1 1 4	1	1.5	8
2047	2047 1 1 5	1	1.5	11
2047	2047 1 1 6	1	0.8	18
2047	2047 2 1 1	1	2.5	13
2047	2047 2 1 2	1	1	10
2047	2047 2 1 3	1	1.3	14.5
2047	2047 2 1 4	1	0.6	18.5
2047	2047 2 1 5	1	0.7	43
2047	2047 2 1 6	1	2.5	7.5
2047	2047 2 1 7	1	2.5	8.5
2047	2047 2 1 8	1	0.9	6
2047	2047 2 1 9	1	0.5	6
2047	2047 2 1 10	1	1.5	19
2047	2047 2 1 11	1	1.5	17.5
2047	2047 2 1 12	1	1.3	16
2047	2047 2 1 13	1	2.5	15
2047	2047 2 1 14	1	0.7	17
2047	2047 2 1 15	1	1	40.6
2047	2047 2 1 16	1	1.1	115
2047	2047 2 1 17	1	1.3	17.5
2047	2047 2 1 18	1	2.2	27
2047	2047 2 1 19	1	1.3	101
2047	2047 2 1 20	1	1.5	4
2047	2047 2 1 21	1	1	14
2047	2047 2 1 22	1	1.3	17.5
2047	2047 3 1 1	1	1.1	8
2047	2047 3 1 2	1	0.9	9.5
2047	2047 3 1 3	1	0.5	14
2047	2047 3 1 4	1	1.5	1.5
2047	2047 3 1 5	1	2	17.5
2047	2047 3 1 6	1	1	10
2047	2047 3 1 7	1	1.5	4.7
2047	2047 3 1 8	1	1	59
2047	2047 3 1 9	1	0.5	63
2047	2047 3 1 10	1	1.3	12.5
2047	2047 3 1 11	1	3	15.5
2047	2047 3 1 12	1	2.2	15
2047	2047 3 1 13	1	1.3	3
2047	2047 3 1 14	1	1.2	3
2047	2047 3 1 15	1	0.8	11.5
2047	2047 4 1 1	1	2.5	88
2047	2047 4 1 2	1	1.1	43
2047	2047 4 1 3	1	1.1	47
2047	2047 4 1 4	1	1	41.5
2047	2047 4 1 5	1	2.3	39
2047	2047 4 1 6	1	1	17
2047	2047 4 1 7	1	0.6	24
2047	2047 4 1 8	1	2	26.5
2047	2047 4 1 9	1	1.3	15.5
2047	2047 4 1 10	1	2.1	14.5
2047	2047 4 1 11	1	0.6	14.5
2047	2047 5 1 1	1	2.5	180
2048	2048 1 1 1	1	6.5	85
2048	2048 1 1 2	1	1.4	50
2048	2048 2 1 1	1	2	62
2048	2048 2 1 2	1	0.5	96
2048	2048 2 1 3	1	2.5	81.5
2048	2048 2 1 4	1	1	108
2048	2048 3 1 1	1	0.5	80
2048	2048 3 1 2	1	1	71.4
2048	2048 3 1 3	1	1	94
2048	2048 4 1 1	1	1.5	85
2048	2048 4 1 2	1	0.7	32
2048	2048 4 1 3	1	1.2	14
2048	2048 4 1 4	1	1.1	20
2048	2048 4 1 5	1	0.7	14
2048	2048 4 1 6	1	1	15
2048	2048 4 1 7	1	1.4	0
2048	2048 4 1 8	1	4.5	0
2048	2048 4 1 9	1	1.5	0
2050	2050 1 1 1	1	0.5	126.5
2050	2050 2 1 1	1	2	57
2050	2050 2 1 2	1	0.8	57.2
2050	2050 3 1 1	1	1.2	6
2050	2050 3 1 2	1	0.5	2
2051	2051 1 1 1	1	1	135
2051	2051 1 1 2	1	2	52
2051	2051 1 1 3	1	6	8
2051	2051 1 1 4	1	1.5	5
2051	2051 1 1 5	1	2.5	4
2051	2051 1 1 6	1	1	62
2051	2051 1 1 7	1	1	52
2051	2051 2 1 1	1	2	112
2051	2051 2 1 2	1	1	41
2051	2051 2 1 3	1	31	39
2051	2051 2 1 4	1	13.5	11
2051	2051 2 1 5	1	1.5	110
2051	2051 2 1 6	1	6.5	38
2051	2051 3 1 1	1	2	41
2051	2051 3 1 2	1	17	54
2051	2051 4 1 1	1	20	37
2051	2051 4 1 2	1	1	36
2051	2051 4 1 3	1	1.5	117
2051	2051 4 1 4	1	1.5	125
2051	2051 5 1 1	1	1.5	180
2052	2052 1 1 1	1	5	110
2052	2052 1 1 2	1	1	108
2052	2052 1 1 3	1	8	101
2052	2052 1 1 4	1	2.5	102
2053	2053 1 1 1	1	6	79
2053	2053 1 1 2	1	3	115
2053	2053 1 1 3	1	1	53
2053	2053 1 1 4	1	1	72
2053	2053 1 1 5	1	2.5	76
2053	2053 1 1 6	1	1	74
2053	2053 1 1 7	1	2.5	69
2053	2053 1 1 8	1	3.5	51
2053	2053 1 1 9	1	2.5	71
2053	2053 1 1 10	1	1.5	53
2053	2053 1 1 11	1	1	72
2053	2053 1 1 12	1	2.5	76
2053	2053 1 1 13	1	3.5	51
2053	2053 1 1 14	1	2.5	48
2053	2053 1 1 15	1	1	72
2053	2053 1 1 16	1	2.5	76
2053	2053 1 1 17	1	1.4	74
2053	2053 1 1 18	1	2.2	69
2053	2053 1 1 19	1	3.5	51
2053	2053 1 1 20	1	2.5	71
2053	2053 1 1 21	1	2.5	48
2053	2053 1 1 22	1	2	30
2053	2053 1 1 23	1	1.5	43
2053	2053 1 1 24	1	1	42
2053	2053 1 1 25	1	1.5	38
2053	2053 1 1 26	1	1.5	88
2053	2053 1 1 27	1	1	33
2053	2053 1 1 28	1	1	70
2053	2053 2 1 1	1	1	103
2053	2053 2 1 2	1	1	105
2053	2053 2 1 3	1	43	48
2053	2053 2 1 4	1	6	36
2053	2053 2 1 5	1	6	35
2053	2053 2 1 6	1	3.5	53
2053	2053 3 1 1	1	1	45
2053	2053 4 1 1	1	4	84
2053	2053 4 1 2	1	1.5	15
2053	2053 4 1 3	1	2.5	15
2053	2053 4 1 4	1	1	14
2053	2053 4 1 5	1	4	16
2053	2053 4 1 6	1	5	12
2053	2053 4 1 7	1	2.2	10
2053	2053 4 1 8	1	1	11
2053	2053 4 1 9	1	3	10
2053	2053 4 1 10	1	1.5	12
2053	2053 4 1 11	1	1.5	18
2053	2053 4 1 12	1	1	10
2053	2053 4 1 13	1	1	79
2053	2053 4 1 14	1	1	74
2053	2053 4 1 15	1	1.5	70
2053	2053 4 1 16	1	1	69
2053	2053 4 1 17	1	1.5	83
2053	2053 4 1 18	1	2	48
2054	2054 1 1 1	1	1	89
2054	2054 1 1 2	1	1.5	92
2054	2054 1 1 3	1	2.5	23
2054	2054 2 1 1	1	4	86
2054	2054 2 1 2	1	1	78
2054	2054 3 1 1	1	2	79
2054	2054 3 1 2	1	2	69
2054	2054 3 1 3	1	1	28
2054	2054 3 1 4	1	84	22
2054	2054 4 1 1	1	1.5	68
2054	2054 4 1 2	1	6	11
2054	2054 4 1 3	1	65	22
2054	2054 5 1 1	1	4	180
2054	2054 5 1 2	1	3	180
2054	2054 5 1 3	1	3	180
2054	2054 5 1 4	1	1.5	180
2055	2055 1 1 1	1	3.5	106
2055	2055 1 1 2	1	3	67
2055	2055 1 1 3	1	4.5	34
2055	2055 1 1 4	1	3.5	36
2055	2055 1 1 5	1	133	21
2055	2055 1 1 6	1	3	22
2055	2055 1 1 7	1	5	26
2055	2055 1 1 8	1	1	44
2055	2055 1 1 9	1	1.5	98
2055	2055 1 1 10	1	1	109
2055	2055 2 1 1	1	1	109
2055	2055 2 1 2	1	0.7	4
2055	2055 2 1 3	1	1	18
2055	2055 2 1 4	1	4.5	33
2055	2055 2 1 5	1	6	46
2055	2055 2 1 6	1	0.6	8.5
2055	2055 2 1 7	1	1	9
2055	2055 2 1 8	1	4.5	7
2055	2055 2 1 9	1	12	4.5
2055	2055 2 1 10	1	0.9	42
2055	2055 3 1 1	1	157	32
2055	2055 3 1 2	1	21	11
2055	2055 3 1 3	1	8.5	18
2055	2055 3 1 4	1	4.5	23
2055	2055 3 1 5	1	2	63
2055	2055 3 1 6	1	1	11
2055	2055 3 1 7	1	1.3	35
2055	2055 3 1 8	1	7.5	62
2055	2055 3 1 9	1	6	45
2055	2055 3 1 10	1	0.8	15
2055	2055 3 1 11	1	81	32
2055	2055 3 1 12	1	7.5	50
2055	2055 3 1 13	1	4.5	110
2055	2055 4 1 1	1	2.5	36
2055	2055 4 1 2	1	1	43
2055	2055 4 1 3	1	3.5	20
2055	2055 4 1 4	1	1	19
2055	2055 4 1 5	1	0.8	15
2055	2055 4 1 6	1	0.6	110
2055	2055 4 1 7	1	1	75
2055	2055 4 1 8	1	1	66
2055	2055 4 1 9	1	1	59
2055	2055 4 1 10	1	1	77
2055	2055 4 1 11	1	1.5	74
2055	2055 4 1 12	1	1.5	42
2055	2055 4 1 13	1	0.7	8
2055	2055 4 1 14	1	0.6	12.5
2055	2055 4 1 15	1	0.6	21
2055	2055 5 1 1	1	1.5	180
2055	2055 5 1 2	1	1.5	180
2055	2055 5 1 3	1	1	180
2055	2055 5 1 4	1	2	180
2055	2055 5 1 5	1	1	180
2055	2055 5 1 6	1	1	180
2056	2056 1 1 1	1	10	40
2056	2056 1 1 2	1	1	35
2056	2056 1 1 3	1	1	38
2056	2056 1 1 4	1	1.5	38
2056	2056 1 1 5	1	1	33
2056	2056 1 1 6	1	1.5	3.5
2056	2056 1 1 7	1	15	3.5
2056	2056 1 1 8	1	2	39
2056	2056 1 1 9	1	10	4
2056	2056 1 1 10	1	3.5	19
2056	2056 1 1 11	1	1	52
2056	2056 1 1 12	1	1.3	54
2056	2056 1 1 13	1	1.5	55
2056	2056 1 1 14	1	2.5	54
2056	2056 1 1 15	1	1.5	25
2056	2056 1 1 16	1	9	72
2056	2056 1 1 17	1	8	31
2056	2056 1 1 18	1	36	45
2056	2056 1 1 19	1	6.5	67
2056	2056 1 1 20	1	6	63
2056	2056 1 1 21	1	12.5	37
2056	2056 1 1 22	1	6.5	33
2056	2056 1 1 23	1	1.5	19
2056	2056 1 1 24	1	3	12
2056	2056 1 1 25	1	2	13
2056	2056 1 1 26	1	5	11
2056	2056 1 1 27	1	3.5	9
2056	2056 1 1 28	1	4	8
2056	2056 1 1 29	1	1.5	6
2056	2056 1 1 30	1	1	14
2056	2056 1 1 31	1	1.5	9
2056	2056 1 1 32	1	2	9
2056	2056 1 1 33	1	2	30
2056	2056 1 1 34	1	3.5	43
2056	2056 1 1 35	1	4	102
2056	2056 2 1 1	1	6	39
2056	2056 2 1 2	1	9	40
2056	2056 2 1 3	1	10	37
2056	2056 2 1 4	1	2.5	5
2056	2056 2 1 5	1	2	4.5
2056	2056 2 1 6	1	1.5	17
2056	2056 2 1 7	1	2.5	8
2056	2056 2 1 8	1	6	12
2056	2056 2 1 9	1	6	24
2056	2056 2 1 10	1	1	35
2056	2056 2 1 11	1	1	12
2056	2056 2 1 12	1	3.5	4
2056	2056 2 1 13	1	13	2
2056	2056 2 1 14	1	2	1.5
2056	2056 2 1 15	1	2	10
2056	2056 2 1 16	1	1	44
2056	2056 2 1 17	1	2.5	10
2056	2056 2 1 18	1	2	7.5
2056	2056 2 1 19	1	1	99
2056	2056 2 1 20	1	1	72
2056	2056 2 1 21	1	1	68
2056	2056 2 1 22	1	1	67
2056	2056 2 1 23	1	1	68
2056	2056 2 1 24	1	45	30
2056	2056 2 1 25	1	2	9.5
2056	2056 2 1 26	1	2	3.5
2056	2056 2 1 27	1	1.5	3
2056	2056 2 1 28	1	1.5	5
2056	2056 2 1 29	1	9	3
2056	2056 2 1 30	1	1	62
2056	2056 2 1 31	1	1	122
2056	2056 3 1 1	1	2	69
2056	2056 3 1 2	1	2.5	38
2056	2056 3 1 3	1	1.5	32
2056	2056 3 1 4	1	2	32
2056	2056 3 1 5	1	24	4
2056	2056 3 1 6	1	5	6
2056	2056 3 1 7	1	5	7
2056	2056 3 1 8	1	24.5	17
2056	2056 3 1 9	1	5	14
2056	2056 3 1 10	1	3.5	7.5
2056	2056 3 1 11	1	2.5	8
2056	2056 3 1 12	1	4.5	13
2056	2056 3 1 13	1	1.5	14
2056	2056 3 1 14	1	2	11
2056	2056 3 1 15	1	1	9
2056	2056 3 1 16	1	1.5	10
2056	2056 3 1 17	1	1.5	12
2056	2056 3 1 18	1	1.5	8
2056	2056 3 1 19	1	2	12
2056	2056 3 1 20	1	49	12
2056	2056 3 1 21	1	2	11
2056	2056 3 1 22	1	4	9
2056	2056 3 1 23	1	6	10
2056	2056 3 1 24	1	1.5	70
2056	2056 3 1 25	1	1	72
2056	2056 3 1 26	1	15	22
2056	2056 3 1 27	1	3	53
2056	2056 3 1 28	1	13	76
2056	2056 3 1 29	1	6.5	81
2056	2056 3 1 30	1	2.5	25
2056	2056 3 1 31	1	1.5	12
2056	2056 3 1 32	1	25.5	6
2056	2056 3 1 33	1	2	13
2056	2056 3 1 34	1	1.5	14
2056	2056 3 1 35	1	2	44
2056	2056 3 1 36	1	1.5	47
2056	2056 3 1 37	1	1	41
2056	2056 4 1 1	1	1.5	52
2056	2056 4 1 2	1	2	50
2056	2056 4 1 3	1	1	27
2056	2056 4 1 4	1	1	23
2056	2056 4 1 5	1	1.5	52
2056	2056 4 1 6	1	2	31
2056	2056 4 1 7	1	3.5	22
2056	2056 4 1 8	1	1	5
2056	2056 4 1 9	1	4.5	32
2056	2056 4 1 10	1	1.5	32
2056	2056 4 1 11	1	2	34
2056	2056 4 1 12	1	1	33
2056	2056 4 1 13	1	3.5	62
2056	2056 4 1 14	1	4.5	48
2056	2056 4 1 15	1	5	40
2056	2056 4 1 16	1	2.5	21
2056	2056 4 1 17	1	5.5	6
2056	2056 4 1 18	1	5.5	2.5
2056	2056 4 1 19	1	2.5	4
2056	2056 4 1 20	1	3	23
2056	2056 4 1 21	1	1.5	24
2056	2056 4 1 22	1	3.5	25.5
2056	2056 4 1 23	1	57	14
2056	2056 4 1 24	1	1	2
2056	2056 4 1 25	1	3	32
2056	2056 4 1 26	1	2	22
2056	2056 4 1 27	1	2	23
2056	2056 4 1 28	1	59	41
[truncated: 25,457 more rows]
