# Supplementary material for: Bed Net Durability Assessments: Exploring a Composite Measure of Net Damage
Source: PLoS One. 2015 Jun 5;10(6):e0128499. doi: 10.1371/journal.pone.0128499 (PMC4457879; doi:10.1371/journal.pone.0128499)
Supplement: S3 Table — Columns are as follows: NetID = unique Net ID, DamageID = unique ID for point of net damage,Top of net = indicator for whether the hole was on the roof of the net (1 = yes). (TXT) [file pone.0128499.s003.txt]

NetID	DamageID	damagetype	topofnet
3001	3001 1679	1	.
3001	3001 1680	1	.
3001	3001 1681	1	.
3001	3001 1682	1	.
3001	3001 1683	1	.
3001	3001 1684	1	.
3001	3001 1685	1	.
3001	3001 1686	1	.
3001	3001 1687	1	.
3001	3001 1688	1	.
3001	3001 1689	1	.
3001	3001 1690	1	.
3001	3001 1691	1	.
3001	3001 1692	1	.
3001	3001 1693	1	.
3001	3001 1694	1	.
3001	3001 1695	1	.
3001	3001 1696	1	.
3001	3001 1697	1	.
3001	3001 1702	1	.
3001	3001 1703	1	.
3001	3001 1704	1	.
3001	3001 1705	1	.
3001	3001 1706	1	.
3001	3001 1715	1	.
3001	3001 1716	1	.
3001	3001 1717	1	.
3001	3001 1718	1	.
3001	3001 1719	1	.
3001	3001 1720	1	.
3001	3001 1721	1	.
3001	3001 1722	1	.
3001	3001 1723	1	.
3001	3001 1724	1	.
3001	3001 1725	1	.
3001	3001 1726	1	.
3001	3001 1727	1	.
3001	3001 1728	1	.
3001	3001 1729	1	.
3001	3001 1730	1	.
3001	3001 1731	1	.
3001	3001 1732	1	.
3001	3001 1733	1	.
3001	3001 1734	1	.
3001	3001 1735	1	.
3001	3001 1743	1	.
3001	3001 1744	1	.
3001	3001 1745	1	.
3001	3001 1746	1	.
3001	3001 1747	1	.
3001	3001 1748	1	.
3001	3001 1749	1	.
3001	3001 1750	1	.
3001	3001 1752	1	.
3001	3001 1758	1	1
3001	3001 1759	1	1
3001	3001 1760	1	1
3001	3001 1761	1	1
3001	3001 1762	1	1
3001	3001 1763	1	1
3001	3001 1764	1	1
3001	3001 1765	1	1
3002	3002 2045	1	.
3002	3002 2046	1	.
3002	3002 2047	1	.
3002	3002 2048	1	.
3002	3002 2049	1	.
3002	3002 2050	1	.
3002	3002 2051	1	.
3002	3002 2052	1	.
3002	3002 2053	1	.
3002	3002 2054	1	.
3002	3002 2055	1	.
3002	3002 2056	1	.
3002	3002 2083	1	.
3002	3002 2084	1	.
3002	3002 2085	1	.
3002	3002 2086	1	.
3002	3002 2087	1	.
3002	3002 2088	1	.
3002	3002 2089	1	.
3002	3002 2090	1	.
3002	3002 2091	1	.
3002	3002 2092	1	.
3002	3002 2093	1	.
3002	3002 2094	1	.
3002	3002 2095	1	.
3002	3002 2096	1	.
3002	3002 2097	1	.
3002	3002 2098	1	.
3002	3002 2099	1	.
3002	3002 2100	1	.
3002	3002 2101	1	.
3002	3002 2102	1	.
3002	3002 2103	1	.
3002	3002 2104	1	.
3002	3002 2105	1	.
3002	3002 2106	1	.
3002	3002 2107	1	.
3002	3002 2108	1	.
3002	3002 2109	1	.
3002	3002 2110	1	.
3002	3002 2111	1	.
3002	3002 2112	1	.
3002	3002 2113	1	.
3002	3002 2114	1	.
3002	3002 2115	1	.
3002	3002 2116	1	.
3002	3002 2117	1	.
3002	3002 2118	1	.
3002	3002 2119	1	.
3002	3002 2120	1	.
3002	3002 2121	1	.
3002	3002 2122	1	.
3002	3002 2123	1	.
3002	3002 2124	1	.
3002	3002 2125	1	.
3002	3002 2126	1	.
3002	3002 2127	1	.
3002	3002 2128	1	.
3002	3002 2129	1	.
3002	3002 2130	1	.
3002	3002 2131	1	.
3002	3002 2132	1	.
3002	3002 2133	1	.
3002	3002 2134	1	.
3002	3002 2135	1	.
3002	3002 2136	1	.
3002	3002 2137	1	.
3002	3002 2138	1	.
3002	3002 2139	1	.
3002	3002 2140	1	.
3002	3002 2141	1	.
3002	3002 2142	1	.
3002	3002 2143	1	.
3002	3002 2144	1	.
3002	3002 2145	1	.
3002	3002 2146	1	.
3002	3002 2147	1	.
3002	3002 2148	1	.
3002	3002 2149	1	.
3002	3002 2158	1	.
3002	3002 2159	1	.
3002	3002 2160	1	.
3002	3002 2161	1	.
3002	3002 2162	1	.
3002	3002 2163	1	.
3002	3002 2164	1	.
3002	3002 2165	1	.
3002	3002 2166	1	.
3002	3002 2167	1	.
3002	3002 2168	1	.
3002	3002 2169	1	.
3002	3002 2170	1	.
3002	3002 2171	1	.
3002	3002 2172	1	.
3002	3002 2173	1	.
3002	3002 2174	1	.
3002	3002 2175	1	.
3002	3002 2176	1	.
3002	3002 2177	1	.
3002	3002 2178	1	.
3002	3002 2179	1	.
3002	3002 2180	1	.
3002	3002 2181	1	.
3002	3002 2182	1	.
3002	3002 2183	1	.
3002	3002 2184	1	.
3002	3002 2185	1	.
3002	3002 2186	1	.
3002	3002 2187	1	.
3002	3002 2188	1	.
3002	3002 2189	1	.
3002	3002 2190	1	.
3002	3002 2191	1	.
3002	3002 2192	1	.
3002	3002 2193	1	.
3002	3002 2194	1	.
3002	3002 2195	1	.
3002	3002 2196	1	.
3002	3002 2197	1	.
3002	3002 2198	1	.
3002	3002 2199	1	.
3002	3002 2200	1	.
3002	3002 2201	1	.
3002	3002 2202	1	.
3002	3002 2203	1	.
3002	3002 2204	1	.
3002	3002 2205	1	.
3002	3002 2206	1	.
3002	3002 2207	1	.
3002	3002 2208	1	.
3002	3002 2209	1	.
3002	3002 2210	1	.
3002	3002 2211	1	.
3002	3002 2216	1	.
3002	3002 2217	1	.
3002	3002 2218	1	.
3002	3002 2219	1	.
3002	3002 2220	1	.
3002	3002 2221	1	.
3002	3002 2222	1	.
3002	3002 2223	1	.
3002	3002 2224	1	.
3002	3002 2225	1	.
3002	3002 2226	1	.
3002	3002 2227	1	.
3002	3002 2228	1	.
3002	3002 2229	1	.
3002	3002 2230	1	.
3002	3002 2231	1	.
3002	3002 2232	1	.
3002	3002 2233	1	.
3002	3002 2234	1	.
3002	3002 2235	1	.
3002	3002 2236	1	.
3002	3002 2237	1	.
3002	3002 2238	1	.
3002	3002 2239	1	.
3002	3002 2240	1	.
3002	3002 2241	1	.
3002	3002 2242	1	.
3002	3002 2243	1	.
3002	3002 2244	1	.
3002	3002 2252	1	1
3002	3002 2253	1	1
3002	3002 2254	1	1
3002	3002 2255	1	1
3002	3002 2256	1	1
3002	3002 2257	1	1
3002	3002 2258	1	1
3002	3002 2259	1	1
3002	3002 2260	1	1
3002	3002 2261	1	1
3003	3003 824	1	.
3003	3003 825	1	.
3003	3003 826	1	.
3003	3003 827	1	.
3003	3003 828	1	.
3003	3003 829	1	.
3003	3003 830	1	.
3003	3003 831	1	.
3003	3003 832	1	.
3003	3003 833	1	.
3003	3003 834	1	.
3003	3003 835	1	.
3003	3003 836	1	.
3003	3003 837	1	.
3003	3003 844	1	.
3003	3003 858	1	.
3003	3003 859	1	.
3003	3003 860	1	.
3003	3003 861	1	.
3003	3003 862	1	.
3003	3003 863	1	.
3003	3003 864	1	.
3003	3003 865	1	.
3003	3003 866	1	.
3003	3003 867	1	.
3003	3003 868	1	.
3003	3003 869	1	.
3003	3003 870	1	.
3003	3003 888	1	.
3003	3003 889	1	.
3003	3003 890	1	.
3003	3003 891	1	.
3003	3003 892	1	.
3003	3003 902	1	.
3003	3003 903	1	.
3003	3003 904	1	.
3003	3003 905	1	.
3003	3003 906	1	.
3003	3003 907	1	.
3003	3003 912	1	1
3003	3003 913	1	1
3003	3003 914	1	1
3003	3003 915	1	1
3004	3004 433	1	.
3004	3004 434	1	.
3004	3004 435	1	.
3004	3004 436	1	.
3004	3004 437	1	.
3004	3004 438	1	.
3004	3004 465	1	.
3004	3004 466	1	.
3004	3004 467	1	.
3004	3004 468	1	.
3004	3004 469	1	.
3004	3004 470	1	.
3004	3004 471	1	.
3004	3004 472	1	.
3004	3004 473	1	.
3004	3004 474	1	.
3004	3004 475	1	.
3004	3004 476	1	.
3004	3004 477	1	.
3004	3004 478	1	.
3004	3004 493	1	.
3004	3004 494	1	.
3004	3004 495	1	.
3004	3004 496	1	.
3004	3004 497	1	.
3004	3004 498	1	.
3004	3004 499	1	.
3004	3004 500	1	.
3004	3004 508	1	.
3004	3004 509	1	.
3004	3004 510	1	.
3004	3004 513	1	1
3004	3004 514	1	1
3004	3004 515	1	1
3004	3004 516	1	1
3004	3004 517	1	1
3004	3004 518	1	1
3005	3005 211	1	.
3005	3005 212	1	.
3005	3005 213	1	.
3005	3005 214	1	.
3005	3005 215	1	.
3005	3005 216	1	.
3005	3005 217	1	.
3005	3005 218	1	.
3005	3005 219	1	.
3005	3005 220	1	.
3005	3005 221	1	.
3005	3005 222	1	.
3005	3005 223	1	.
3005	3005 224	1	.
3005	3005 225	1	.
3005	3005 226	1	.
3005	3005 227	1	.
3005	3005 228	1	.
3005	3005 229	1	.
3005	3005 230	1	.
3005	3005 231	1	.
3005	3005 252	1	.
3005	3005 253	1	.
3005	3005 254	1	.
3005	3005 255	1	.
3005	3005 256	1	.
3005	3005 257	1	.
3005	3005 258	1	.
3005	3005 259	1	.
3005	3005 260	1	.
3005	3005 261	1	.
3005	3005 262	1	.
3005	3005 263	1	.
3005	3005 264	1	.
3005	3005 265	1	.
3005	3005 266	1	.
3005	3005 267	1	.
3005	3005 268	1	.
3005	3005 269	1	.
3005	3005 270	1	.
3005	3005 271	1	.
3005	3005 276	1	.
3005	3005 277	1	.
3005	3005 278	1	.
3005	3005 279	1	.
3005	3005 280	1	.
3005	3005 281	1	.
3005	3005 282	1	.
3005	3005 290	1	.
3005	3005 291	1	.
3005	3005 292	1	.
3005	3005 293	1	.
3005	3005 294	1	.
3005	3005 295	1	.
3005	3005 296	1	.
3005	3005 297	1	.
3005	3005 298	1	.
3005	3005 303	1	1
3005	3005 304	1	1
3005	3005 305	1	1
3005	3005 306	1	1
3005	3005 307	1	1
3005	3005 308	1	1
3005	3005 309	1	1
3005	3005 310	1	1
3005	3005 311	1	1
3005	3005 312	1	1
3005	3005 313	1	1
3005	3005 314	1	1
3005	3005 315	1	1
3005	3005 316	1	1
3005	3005 317	1	1
3012	3012 275	1	.
3012	3012 276	1	.
3012	3012 277	1	.
3012	3012 278	1	.
3012	3012 279	1	.
3012	3012 280	1	.
3012	3012 281	1	.
3012	3012 282	1	.
3012	3012 283	1	.
3012	3012 284	1	.
3012	3012 285	1	.
3012	3012 286	1	.
3012	3012 287	1	.
3012	3012 288	1	.
3012	3012 289	1	.
3012	3012 431	1	1
3013	3013 326	1	.
3013	3013 327	1	.
3013	3013 328	1	.
3013	3013 329	1	.
3013	3013 330	1	.
3013	3013 331	1	.
3013	3013 383	1	.
3013	3013 384	1	.
3013	3013 387	1	.
3013	3013 388	1	.
3013	3013 389	1	.
3013	3013 390	1	.
3013	3013 391	1	.
3013	3013 392	1	.
3013	3013 393	1	.
3014	3014 1307	1	.
3014	3014 1308	1	.
3014	3014 1309	1	.
3014	3014 1310	1	.
3014	3014 1311	1	.
3014	3014 1399	1	1
3014	3014 1400	1	1
3014	3014 1401	1	1
3014	3014 1402	1	1
3014	3014 1403	1	1
3014	3014 1404	1	1
3014	3014 1405	1	1
3014	3014 1406	1	1
3014	3014 1407	1	1
3014	3014 1408	1	1
3014	3014 1409	1	1
3014	3014 1410	1	1
3014	3014 1411	1	1
3015	3015 3478	1	.
3015	3015 3479	1	.
3015	3015 3501	1	.
3015	3015 3502	1	.
3015	3015 3503	1	.
3015	3015 3504	1	.
3015	3015 3505	1	.
3015	3015 3506	1	.
3015	3015 3507	1	.
3015	3015 3508	1	.
3015	3015 3509	1	.
3015	3015 3510	1	.
3015	3015 3511	1	.
3015	3015 3512	1	.
3015	3015 3513	1	.
3015	3015 3514	1	.
3015	3015 3515	1	.
3015	3015 3527	1	.
3015	3015 3528	1	.
3015	3015 3529	1	.
3015	3015 3530	1	.
3015	3015 3531	1	.
3015	3015 3532	1	.
3015	3015 3533	1	.
3015	3015 3534	1	.
3015	3015 3535	1	.
3015	3015 3536	1	.
3015	3015 3537	1	.
3015	3015 3538	1	.
3015	3015 3539	1	.
3015	3015 3540	1	.
3015	3015 3557	1	.
3015	3015 3558	1	.
3015	3015 3559	1	.
3015	3015 3560	1	.
3015	3015 3561	1	.
3015	3015 3562	1	.
3015	3015 3563	1	.
3015	3015 3564	1	.
3015	3015 3565	1	.
3015	3015 3566	1	.
3015	3015 3567	1	.
3015	3015 3568	1	.
3015	3015 3569	1	.
3015	3015 3570	1	.
3015	3015 3571	1	.
3015	3015 3572	1	.
3015	3015 3582	1	1
3015	3015 3583	1	1
3015	3015 3584	1	1
3015	3015 3585	1	1
3015	3015 3586	1	1
3015	3015 3587	1	1
3015	3015 3588	1	1
3015	3015 3589	1	1
3015	3015 3590	1	1
3015	3015 3591	1	1
3015	3015 3592	1	1
3015	3015 3593	1	1
3015	3015 3594	1	1
3015	3015 3595	1	1
3016	3016 4197	1	.
3016	3016 4198	1	.
3016	3016 4199	1	.
3016	3016 4200	1	.
3016	3016 4201	1	.
3016	3016 4202	1	.
3016	3016 4203	1	.
3016	3016 4204	1	.
3016	3016 4205	1	.
3016	3016 4206	1	.
3016	3016 4207	1	.
3016	3016 4208	1	.
3016	3016 4209	1	.
3016	3016 4210	1	.
3016	3016 4224	1	.
3016	3016 4225	1	.
3016	3016 4226	1	.
3016	3016 4227	1	.
3016	3016 4228	1	.
3016	3016 4229	1	.
3016	3016 4230	1	.
3016	3016 4232	1	.
3016	3016 4233	1	.
3016	3016 4234	1	.
3016	3016 4235	1	.
3016	3016 4236	1	.
3016	3016 4237	1	.
3016	3016 4238	1	.
3016	3016 4240	1	.
3016	3016 4241	1	.
3016	3016 4242	1	.
3016	3016 4243	1	.
3016	3016 4244	1	.
3016	3016 4245	1	.
3016	3016 4246	1	.
3016	3016 4247	1	.
3016	3016 4253	1	.
3016	3016 4254	1	.
3016	3016 4255	1	.
3016	3016 4256	1	.
3016	3016 4266	1	.
3016	3016 4267	1	.
3016	3016 4268	1	.
3016	3016 4269	1	.
3016	3016 4270	1	.
3016	3016 4271	1	.
3016	3016 4272	1	.
3016	3016 4295	1	1
3016	3016 4296	1	1
3016	3016 4297	1	1
3016	3016 4298	1	1
3016	3016 4299	1	1
3016	3016 4300	1	1
3016	3016 4301	1	1
3017	3017 2017	1	.
3017	3017 2018	1	.
3017	3017 2019	1	.
3017	3017 2020	1	.
3017	3017 2021	1	.
3017	3017 2022	1	.
3017	3017 2023	1	.
3017	3017 2024	1	.
3017	3017 2025	1	.
3017	3017 2026	1	.
3017	3017 2027	1	.
3017	3017 2028	1	.
3017	3017 2029	1	.
3017	3017 2030	1	.
3017	3017 2031	1	.
3017	3017 2032	1	.
3017	3017 2033	1	.
3017	3017 2034	1	.
3017	3017 2035	1	.
3017	3017 2036	1	.
3017	3017 2037	1	.
3017	3017 2038	1	.
3017	3017 2039	1	.
3017	3017 2040	1	.
3017	3017 2041	1	.
3017	3017 2042	1	.
3017	3017 2043	1	.
3017	3017 2044	1	.
3017	3017 2045	1	.
3017	3017 2046	1	.
3017	3017 2064	1	.
3017	3017 2065	1	.
3017	3017 2066	1	.
3017	3017 2067	1	.
3017	3017 2068	1	.
3017	3017 2069	1	.
3017	3017 2070	1	.
3017	3017 2071	1	.
3017	3017 2072	1	.
3017	3017 2073	1	.
3017	3017 2074	1	.
3017	3017 2075	1	.
3017	3017 2076	1	.
3017	3017 2077	1	.
3017	3017 2078	1	.
3017	3017 2097	1	.
3017	3017 2098	1	.
3017	3017 2099	1	.
3017	3017 2100	1	.
3017	3017 2101	1	.
3017	3017 2102	1	.
3017	3017 2103	1	.
3017	3017 2104	1	.
3017	3017 2105	1	.
3017	3017 2106	1	.
3017	3017 2107	1	.
3017	3017 2123	1	.
3017	3017 2124	1	.
3017	3017 2125	1	.
3017	3017 2126	1	.
3017	3017 2127	1	.
3017	3017 2128	1	.
3017	3017 2129	1	.
3017	3017 2130	1	.
3017	3017 2131	1	.
3017	3017 2151	1	1
3017	3017 2152	1	1
3017	3017 2153	1	1
3017	3017 2154	1	1
3017	3017 2155	1	1
3017	3017 2156	1	1
3018	3018 1572	1	.
3018	3018 1573	1	.
3018	3018 1574	1	.
3018	3018 1575	1	.
3018	3018 1576	1	.
3018	3018 1577	1	.
3018	3018 1578	1	.
3018	3018 1598	1	.
3018	3018 1599	1	.
3018	3018 1600	1	.
3018	3018 1617	1	.
3018	3018 1618	1	.
3018	3018 1619	1	.
3018	3018 1620	1	.
3018	3018 1621	1	.
3018	3018 1622	1	.
3018	3018 1623	1	.
3018	3018 1624	1	.
3018	3018 1651	1	.
3018	3018 1652	1	.
3018	3018 1653	1	.
3018	3018 1654	1	.
3018	3018 1655	1	.
3018	3018 1656	1	.
3018	3018 1657	1	.
3018	3018 1658	1	.
3018	3018 1659	1	.
3018	3018 1660	1	.
3018	3018 1661	1	.
3018	3018 1662	1	.
3018	3018 1663	1	.
3018	3018 1664	1	.
3018	3018 1665	1	.
3018	3018 1666	1	.
3021	3021 423	1	.
3021	3021 424	1	.
3021	3021 425	1	.
3021	3021 435	1	.
3021	3021 451	1	.
3021	3021 452	1	.
3021	3021 455	1	1
3022	3022 1057	1	.
3022	3022 1058	1	.
3022	3022 1059	1	.
3022	3022 1060	1	.
3022	3022 1061	1	.
3022	3022 1062	1	.
3022	3022 1063	1	.
3022	3022 1064	1	.
3022	3022 1065	1	.
3022	3022 1066	1	.
3022	3022 1067	1	.
3022	3022 1068	1	.
3022	3022 1069	1	.
3022	3022 1070	1	.
3022	3022 1071	1	.
3022	3022 1193	1	.
3022	3022 1194	1	.
3022	3022 1195	1	.
3022	3022 1196	1	.
3022	3022 1197	1	.
3022	3022 1198	1	.
3024	3024 2062	1	.
3024	3024 2063	1	.
3024	3024 2064	1	.
3024	3024 2065	1	.
3024	3024 2066	1	.
3024	3024 2067	1	.
3024	3024 2068	1	.
3024	3024 2069	1	.
3024	3024 2070	1	.
3024	3024 2071	1	.
3024	3024 2072	1	.
3024	3024 2073	1	.
3024	3024 2074	1	.
3024	3024 2075	1	.
3024	3024 2076	1	.
3024	3024 2077	1	.
3024	3024 2078	1	.
3024	3024 2079	1	.
3024	3024 2131	1	.
3024	3024 2132	1	.
3024	3024 2133	1	.
3024	3024 2134	1	.
3024	3024 2135	1	.
3024	3024 2176	1	.
3024	3024 2177	1	.
3024	3024 2178	1	.
3024	3024 2179	1	.
3024	3024 2180	1	.
3024	3024 2181	1	.
3024	3024 2182	1	.
3024	3024 2237	1	.
3024	3024 2238	1	.
3024	3024 2239	1	.
3024	3024 2240	1	.
3024	3024 2241	1	.
3024	3024 2242	1	.
3024	3024 2243	1	.
3024	3024 2244	1	.
3024	3024 2245	1	.
3024	3024 2246	1	.
3024	3024 2247	1	.
3024	3024 2275	1	1
3024	3024 2276	1	1
3024	3024 2277	1	1
3024	3024 2278	1	1
3024	3024 2279	1	1
3024	3024 2280	1	1
3024	3024 2281	1	1
3025	3025 450	1	.
3025	3025 483	1	.
3025	3025 615	1	.
3025	3025 616	1	.
3025	3025 617	1	.
3025	3025 618	1	.
3025	3025 619	1	.
3026	3026 2506	1	.
3026	3026 2507	1	.
3026	3026 2508	1	.
3026	3026 2509	1	.
3026	3026 2510	1	.
3026	3026 2511	1	.
3026	3026 2512	1	.
3026	3026 2513	1	.
3026	3026 2514	1	.
3026	3026 2515	1	.
3026	3026 2516	1	.
3026	3026 2517	1	.
3026	3026 2518	1	.
3026	3026 2519	1	.
3026	3026 2520	1	.
3026	3026 2521	1	.
3026	3026 2522	1	.
3026	3026 2523	1	.
3026	3026 2524	1	.
3026	3026 2525	1	.
3026	3026 2526	1	.
3026	3026 2527	1	.
3026	3026 2528	1	.
3026	3026 2529	1	.
3026	3026 2530	1	.
3026	3026 2531	1	.
3026	3026 2532	1	.
3026	3026 2533	1	.
3026	3026 2534	1	.
3026	3026 2535	1	.
3026	3026 2536	1	.
3026	3026 2537	1	.
3026	3026 2538	1	.
3026	3026 2539	1	.
3026	3026 2540	1	.
3026	3026 2541	1	.
3026	3026 2542	1	.
3026	3026 2543	1	.
3026	3026 2544	1	.
3026	3026 2545	1	.
3026	3026 2546	1	.
3026	3026 2547	1	.
3026	3026 2548	1	.
3026	3026 2574	1	.
3026	3026 2575	1	.
3026	3026 2576	1	.
3026	3026 2577	1	.
3026	3026 2578	1	.
3026	3026 2579	1	.
3026	3026 2580	1	.
3026	3026 2581	1	.
3026	3026 2582	1	.
3026	3026 2583	1	.
3026	3026 2584	1	.
3026	3026 2585	1	.
3026	3026 2586	1	.
3026	3026 2587	1	.
3026	3026 2588	1	.
3026	3026 2589	1	.
3026	3026 2590	1	.
3026	3026 2591	1	.
3026	3026 2592	1	.
3026	3026 2593	1	.
3026	3026 2594	1	.
3026	3026 2595	1	.
3026	3026 2596	1	.
3026	3026 2597	1	.
3026	3026 2598	1	.
3026	3026 2599	1	.
3026	3026 2600	1	.
3026	3026 2601	1	.
3026	3026 2602	1	.
3026	3026 2603	1	.
3026	3026 2604	1	.
3026	3026 2605	1	.
3026	3026 2606	1	.
3026	3026 2607	1	.
3026	3026 2608	1	.
3026	3026 2609	1	.
3026	3026 2610	1	.
3026	3026 2611	1	.
3026	3026 2612	1	.
3026	3026 2613	1	.
3026	3026 2614	1	.
3026	3026 2615	1	.
3026	3026 2616	1	.
3026	3026 2617	1	.
3026	3026 2618	1	.
3026	3026 2619	1	.
3026	3026 2620	1	.
3026	3026 2621	1	.
3026	3026 2637	1	.
3026	3026 2638	1	.
3026	3026 2639	1	.
3026	3026 2640	1	.
3026	3026 2641	1	.
3026	3026 2642	1	.
3026	3026 2643	1	.
3026	3026 2644	1	.
3026	3026 2645	1	.
3026	3026 2646	1	.
3026	3026 2647	1	.
3026	3026 2648	1	.
3026	3026 2649	1	.
3026	3026 2650	1	.
3026	3026 2651	1	.
3026	3026 2652	1	.
3026	3026 2675	1	.
3026	3026 2676	1	.
3026	3026 2677	1	.
3026	3026 2678	1	.
3026	3026 2679	1	.
3026	3026 2680	1	.
3026	3026 2681	1	.
3026	3026 2682	1	.
3026	3026 2683	1	.
3026	3026 2684	1	.
3026	3026 2685	1	.
3026	3026 2686	1	.
3026	3026 2687	1	.
3026	3026 2688	1	.
3026	3026 2689	1	.
3026	3026 2690	1	.
3026	3026 2691	1	.
3026	3026 2692	1	.
3026	3026 2693	1	.
3026	3026 2694	1	.
3026	3026 2695	1	.
3026	3026 2696	1	.
3026	3026 2697	1	.
3026	3026 2698	1	.
3026	3026 2699	1	.
3026	3026 2700	1	.
3026	3026 2701	1	.
3026	3026 2702	1	.
3026	3026 2703	1	.
3026	3026 2704	1	.
3026	3026 2705	1	.
3026	3026 2706	1	.
3026	3026 2707	1	.
3026	3026 2708	1	.
3026	3026 2709	1	.
3026	3026 2710	1	.
3026	3026 2711	1	.
3026	3026 2712	1	.
3026	3026 2713	1	.
3026	3026 2718	1	1
3026	3026 2719	1	1
3026	3026 2720	1	1
3026	3026 2721	1	1
3026	3026 2722	1	1
3026	3026 2723	1	1
3031	3031 130	1	.
3031	3031 131	1	.
3031	3031 132	1	.
3031	3031 152	1	.
3032	3032 1803	1	.
3032	3032 1819	1	1
3033	3033 1233	1	.
3033	3033 1234	1	.
3034	3034 33	1	.
3034	3034 34	1	.
3034	3034 35	1	.
3034	3034 36	1	.
3034	3034 37	1	.
3034	3034 49	1	.
3034	3034 50	1	.
3034	3034 51	1	.
3034	3034 52	1	.
3034	3034 53	1	.
3034	3034 54	1	.
3034	3034 55	1	.
3034	3034 56	1	.
3034	3034 57	1	.
3034	3034 58	1	.
3034	3034 59	1	.
3034	3034 60	1	.
3034	3034 61	1	.
3034	3034 62	1	.
3034	3034 70	1	.
3034	3034 71	1	.
3034	3034 72	1	.
3034	3034 91	1	1
3034	3034 92	1	1
3034	3034 93	1	1
3034	3034 94	1	1
3034	3034 95	1	1
3034	3034 96	1	1
3034	3034 97	1	1
3034	3034 98	1	1
3034	3034 99	1	1
3034	3034 100	1	1
3034	3034 101	1	1
3034	3034 102	1	1
3034	3034 103	1	1
3034	3034 104	1	1
3034	3034 105	1	1
3034	3034 106	1	1
3034	3034 107	1	1
3034	3034 108	1	1
3034	3034 109	1	1
3034	3034 110	1	1
3034	3034 111	1	1
3034	3034 112	1	1
3034	3034 113	1	1
3035	3035 2643	1	.
3035	3035 2644	1	.
3035	3035 2645	1	.
3035	3035 2646	1	.
3036	3036 694	1	.
3036	3036 695	1	.
3036	3036 696	1	.
3036	3036 697	1	.
3036	3036 698	1	.
3036	3036 699	1	.
3036	3036 700	1	.
3036	3036 701	1	.
3036	3036 702	1	.
3036	3036 710	1	.
3036	3036 711	1	.
3036	3036 712	1	.
3036	3036 713	1	.
3036	3036 714	1	.
3036	3036 715	1	.
3036	3036 716	1	.
3036	3036 717	1	.
3036	3036 718	1	.
3036	3036 719	1	.
3036	3036 720	1	.
3036	3036 721	1	.
3036	3036 722	1	.
3036	3036 723	1	.
3036	3036 724	1	.
3036	3036 725	1	.
3036	3036 726	1	.
3036	3036 727	1	.
3036	3036 728	1	.
3036	3036 729	1	.
3036	3036 730	1	.
3036	3036 731	1	.
3036	3036 732	1	.
3036	3036 733	1	.
3036	3036 734	1	.
3036	3036 735	1	.
3036	3036 736	1	.
3036	3036 737	1	.
3036	3036 738	1	.
3036	3036 739	1	.
3036	3036 740	1	.
3036	3036 741	1	.
3036	3036 742	1	.
3036	3036 743	1	.
3036	3036 744	1	.
3036	3036 745	1	.
3036	3036 752	1	.
3036	3036 753	1	.
3036	3036 754	1	.
3037	3037 696	1	.
3037	3037 697	1	.
3037	3037 698	1	.
3037	3037 699	1	.
3037	3037 702	1	.
3037	3037 703	1	.
3037	3037 714	1	.
3037	3037 715	1	.
3037	3037 716	1	.
3037	3037 717	1	.
3037	3037 718	1	.
3037	3037 719	1	.
3037	3037 720	1	.
3037	3037 721	1	.
3037	3037 723	1	.
3037	3037 724	1	.
3037	3037 729	1	.
3037	3037 730	1	.
3037	3037 739	1	.
3037	3037 740	1	.
3037	3037 741	1	.
3038	3038 8	1	.
3038	3038 9	1	.
3038	3038 10	1	.
3038	3038 11	1	.
3038	3038 24	1	1
3038	3038 25	1	1
3038	3038 26	1	1
3038	3038 27	1	1
3038	3038 28	1	1
3038	3038 29	1	1
3038	3038 30	1	1
3041	3041 110	1	.
3042	3042 719	1	.
3042	3042 720	1	.
3042	3042 721	1	.
3042	3042 722	1	.
3042	3042 723	1	.
3042	3042 724	1	.
3042	3042 725	1	.
3042	3042 726	1	.
3042	3042 727	1	.
3042	3042 804	1	.
3042	3042 805	1	.
3042	3042 806	1	.
3042	3042 807	1	.
3042	3042 808	1	.
3042	3042 809	1	.
3042	3042 810	1	.
3042	3042 811	1	.
3043	3043 927	1	.
3043	3043 928	1	.
3043	3043 929	1	.
3043	3043 930	1	.
3043	3043 931	1	.
3043	3043 981	1	.
3043	3043 982	1	.
3043	3043 983	1	.
3043	3043 984	1	.
3044	3044 3520	1	.
3044	3044 3521	1	.
3044	3044 3522	1	.
3044	3044 3523	1	.
3044	3044 3524	1	.
3044	3044 3525	1	.
3044	3044 3526	1	.
3044	3044 3527	1	.
3044	3044 3528	1	.
3044	3044 3529	1	.
3044	3044 3530	1	.
3044	3044 3531	1	.
3044	3044 3532	1	.
3044	3044 3533	1	.
3044	3044 3534	1	.
3044	3044 3535	1	.
3044	3044 3536	1	.
3044	3044 3537	1	.
3044	3044 3538	1	.
3044	3044 3539	1	.
3044	3044 3567	1	.
3044	3044 3568	1	.
3044	3044 3569	1	.
3044	3044 3570	1	.
3044	3044 3571	1	.
3044	3044 3572	1	.
3044	3044 3573	1	.
3044	3044 3574	1	.
3044	3044 3575	1	.
3044	3044 3576	1	.
3044	3044 3585	1	.
3044	3044 3586	1	.
3044	3044 3587	1	.
3044	3044 3588	1	.
3044	3044 3589	1	.
3044	3044 3590	1	.
3044	3044 3591	1	.
3044	3044 3592	1	.
3044	3044 3593	1	.
3044	3044 3607	1	.
3044	3044 3608	1	.
3044	3044 3609	1	.
3044	3044 3610	1	.
3044	3044 3611	1	.
3044	3044 3612	1	.
3044	3044 3613	1	.
3044	3044 3614	1	.
3045	3045 3641	1	.
3045	3045 3642	1	.
3045	3045 3643	1	.
3045	3045 3644	1	.
3045	3045 3645	1	.
3045	3045 3646	1	.
3045	3045 3665	1	.
3045	3045 3668	1	.
3045	3045 3669	1	.
3045	3045 3670	1	.
3045	3045 3671	1	.
3045	3045 3672	1	.
3045	3045 3673	1	.
3045	3045 3674	1	.
3045	3045 3697	1	.
3045	3045 3698	1	.
3045	3045 3699	1	.
3045	3045 3700	1	.
3045	3045 3717	1	.
3045	3045 3718	1	.
3045	3045 3719	1	.
3045	3045 3720	1	.
3045	3045 3721	1	.
3045	3045 3722	1	.
3045	3045 3727	1	1
3045	3045 3728	1	1
3046	3046 2995	1	.
3046	3046 2996	1	.
3046	3046 2997	1	.
3046	3046 2998	1	.
3046	3046 2999	1	.
3046	3046 3000	1	.
3046	3046 3001	1	.
3046	3046 3017	1	.
3046	3046 3018	1	.
3046	3046 3019	1	.
3046	3046 3020	1	.
3046	3046 3021	1	.
3046	3046 3022	1	.
3046	3046 3023	1	.
3046	3046 3024	1	.
3046	3046 3025	1	.
3046	3046 3026	1	.
3046	3046 3027	1	.
3046	3046 3028	1	.
3046	3046 3029	1	.
3046	3046 3042	1	.
3046	3046 3043	1	.
3046	3046 3044	1	.
3046	3046 3045	1	.
3046	3046 3046	1	.
3046	3046 3047	1	.
3046	3046 3048	1	.
3046	3046 3049	1	.
3046	3046 3050	1	.
3046	3046 3051	1	.
3046	3046 3052	1	.
3046	3046 3053	1	.
3046	3046 3054	1	.
3046	3046 3055	1	.
3046	3046 3056	1	.
3046	3046 3057	1	.
3046	3046 3066	1	.
3046	3046 3067	1	.
3046	3046 3068	1	.
3046	3046 3069	1	.
3046	3046 3070	1	.
3046	3046 3071	1	.
3046	3046 3072	1	.
3046	3046 3081	1	1
3046	3046 3082	1	1
3046	3046 3083	1	1
3046	3046 3084	1	1
3046	3046 3085	1	1
3046	3046 3086	1	1
3046	3046 3087	1	1
3046	3046 3088	1	1
3047	3047 2772	1	.
3047	3047 2773	1	.
3047	3047 2774	1	.
3047	3047 2775	1	.
3047	3047 2776	1	.
3047	3047 2777	1	.
3047	3047 2778	1	.
3047	3047 2779	1	.
3047	3047 2780	1	.
3047	3047 2781	1	.
3047	3047 2782	1	.
3047	3047 2783	1	.
3047	3047 2809	1	.
3047	3047 2810	1	.
3047	3047 2811	1	.
3047	3047 2812	1	.
3047	3047 2813	1	.
3047	3047 2814	1	.
3047	3047 2815	1	.
3047	3047 2816	1	.
3047	3047 2817	1	.
3047	3047 2818	1	.
3047	3047 2819	1	.
3047	3047 2820	1	.
3047	3047 2821	1	.
3047	3047 2822	1	.
3047	3047 2823	1	.
3047	3047 2824	1	.
3047	3047 2825	1	.
3047	3047 2826	1	.
3047	3047 2827	1	.
3047	3047 2828	1	.
3047	3047 2829	1	.
3047	3047 2830	1	.
3047	3047 2901	1	.
3047	3047 2902	1	.
3047	3047 2903	1	.
3047	3047 2904	1	.
3047	3047 2905	1	.
3047	3047 2906	1	.
3047	3047 2907	1	.
3047	3047 2908	1	.
3047	3047 2909	1	.
3047	3047 2910	1	.
3047	3047 2911	1	.
3047	3047 2912	1	.
3047	3047 2913	1	.
3047	3047 2914	1	.
3047	3047 2915	1	.
3047	3047 2916	1	.
3047	3047 2917	1	.
3047	3047 2918	1	.
3047	3047 2919	1	.
3047	3047 2920	1	.
3047	3047 2957	1	.
3047	3047 2958	1	.
3047	3047 2959	1	.
3047	3047 2960	1	.
3047	3047 2961	1	.
3047	3047 2962	1	.
3047	3047 2963	1	.
3047	3047 2964	1	.
3047	3047 2986	1	1
3047	3047 2987	1	1
3047	3047 2988	1	1
3047	3047 2989	1	1
3047	3047 2990	1	1
3048	3048 2467	1	.
3048	3048 2468	1	.
3048	3048 2469	1	.
3048	3048 2470	1	.
3048	3048 2471	1	.
3048	3048 2472	1	.
3048	3048 2473	1	.
3048	3048 2474	1	.
3048	3048 2475	1	.
3048	3048 2476	1	.
3048	3048 2477	1	.
3048	3048 2478	1	.
3048	3048 2479	1	.
3048	3048 2480	1	.
3048	3048 2481	1	.
3048	3048 2505	1	.
3048	3048 2506	1	.
3048	3048 2507	1	.
3048	3048 2508	1	.
3048	3048 2509	1	.
3048	3048 2510	1	.
3048	3048 2511	1	.
3048	3048 2512	1	.
3048	3048 2513	1	.
3048	3048 2514	1	.
3048	3048 2524	1	.
3048	3048 2525	1	.
3048	3048 2526	1	.
3048	3048 2527	1	.
3048	3048 2528	1	.
3048	3048 2529	1	.
3048	3048 2530	1	.
3048	3048 2531	1	.
3048	3048 2532	1	.
3048	3048 2533	1	.
3048	3048 2534	1	.
3048	3048 2535	1	.
3048	3048 2536	1	.
3048	3048 2537	1	.
3048	3048 2551	1	.
3048	3048 2552	1	.
3048	3048 2553	1	.
3048	3048 2554	1	.
3048	3048 2555	1	.
3048	3048 2556	1	.
3048	3048 2557	1	.
3048	3048 2558	1	.
3048	3048 2559	1	.
3048	3048 2560	1	.
3048	3048 2561	1	.
3048	3048 2562	1	.
3048	3048 2563	1	.
3048	3048 2564	1	.
3048	3048 2565	1	.
3048	3048 2584	1	1
3048	3048 2585	1	1
3048	3048 2586	1	1
3048	3048 2587	1	1
3048	3048 2588	1	1
3048	3048 2589	1	1
3048	3048 2590	1	1
3048	3048 2591	1	1
3048	3048 2597	1	1
3048	3048 2598	1	1
3048	3048 2599	1	1
3048	3048 2600	1	1
3048	3048 2601	1	1
3048	3048 2602	1	1
3048	3048 2603	1	1
3048	3048 2604	1	1
3048	3048 2605	1	1
3048	3048 2606	1	1
3048	3048 2607	1	1
3048	3048 2608	1	1
3048	3048 2609	1	1
3048	3048 2616	1	1
3048	3048 2617	1	1
3048	3048 2618	1	1
3048	3048 2619	1	1
3048	3048 2620	1	1
3048	3048 2621	1	1
3048	3048 2622	1	1
3048	3048 2623	1	1
3048	3048 2624	1	1
3048	3048 2625	1	1
3048	3048 2626	1	1
3048	3048 2627	1	1
3048	3048 2628	1	1
3048	3048 2629	1	1
3049	3049 581	1	.
3049	3049 598	1	.
3049	3049 599	1	.
3049	3049 608	1	.
3049	3049 609	1	.
3049	3049 610	1	.
3049	3049 611	1	.
3049	3049 612	1	.
3049	3049 613	1	.
3049	3049 614	1	.
3049	3049 615	1	.
3049	3049 616	1	.
3050	3050 544	1	.
3050	3050 545	1	.
3050	3050 546	1	.
3050	3050 547	1	.
3050	3050 554	1	.
3050	3050 555	1	.
3050	3050 556	1	.
3050	3050 557	1	.
3051	3051 332	1	.
3051	3051 459	1	.
3051	3051 461	1	.
3051	3051 466	1	.
3051	3051 467	1	.
3051	3051 468	1	.
3051	3051 463	1	.
3051	3051 464	1	.
3053	3053 2305	1	.
3053	3053 2306	1	.
3054	3054 1834	1	.
3054	3054 1835	1	.
3054	3054 1836	1	.
3054	3054 1837	1	.
3054	3054 1838	1	.
3054	3054 1839	1	.
3054	3054 1840	1	.
3054	3054 1841	1	.
3054	3054 1842	1	.
3054	3054 1843	1	.
3054	3054 1844	1	.
3054	3054 1845	1	.
3054	3054 1846	1	.
3054	3054 1847	1	.
3054	3054 1848	1	.
3054	3054 1849	1	.
3054	3054 1850	1	.
3054	3054 1851	1	.
3054	3054 1852	1	.
3054	3054 1853	1	.
3054	3054 1854	1	.
3054	3054 1855	1	.
3054	3054 1856	1	.
3054	3054 1857	1	.
3054	3054 1858	1	.
3054	3054 1873	1	.
3054	3054 1874	1	.
3054	3054 1875	1	.
3054	3054 1876	1	.
3054	3054 1877	1	.
3054	3054 1878	1	.
3054	3054 1879	1	.
3054	3054 1880	1	.
3054	3054 1881	1	.
3054	3054 1882	1	.
3054	3054 1883	1	.
3054	3054 1884	1	.
3054	3054 1885	1	.
3054	3054 1886	1	.
3054	3054 1887	1	.
3054	3054 1888	1	.
3054	3054 1889	1	.
3054	3054 1890	1	.
3054	3054 1891	1	.
3054	3054 1892	1	.
3054	3054 1893	1	.
3054	3054 1894	1	.
3054	3054 1895	1	.
3054	3054 1896	1	.
3054	3054 1897	1	.
3054	3054 1898	1	.
3054	3054 1899	1	.
3054	3054 1900	1	.
3054	3054 1901	1	.
3054	3054 1902	1	.
3054	3054 1919	1	.
3054	3054 1920	1	.
3054	3054 1921	1	.
3054	3054 1922	1	.
3054	3054 1923	1	.
3054	3054 1924	1	.
3054	3054 1925	1	.
3054	3054 1926	1	.
3054	3054 1927	1	.
3054	3054 1928	1	.
3054	3054 1929	1	.
3054	3054 1930	1	.
3054	3054 1931	1	.
3054	3054 1932	1	.
3054	3054 1933	1	.
3054	3054 1934	1	.
3054	3054 1935	1	.
3054	3054 1936	1	.
3054	3054 1937	1	.
3054	3054 1953	1	.
3054	3054 1954	1	.
3054	3054 1955	1	.
3054	3054 1956	1	.
3054	3054 1957	1	.
3054	3054 1958	1	.
3054	3054 1959	1	.
3054	3054 1960	1	.
3054	3054 1961	1	.
3054	3054 1962	1	.
3054	3054 1977	1	1
3054	3054 1978	1	1
3054	3054 1979	1	1
3054	3054 1980	1	1
3054	3054 1981	1	1
3054	3054 1982	1	1
3054	3054 1983	1	1
3054	3054 1984	1	1
3054	3054 1985	1	1
3054	3054 1986	1	1
3054	3054 1987	1	1
3054	3054 1988	1	1
3054	3054 1989	1	1
3054	3054 1990	1	1
3054	3054 1991	1	1
3054	3054 1992	1	1
3054	3054 1993	1	1
3054	3054 1994	1	1
3054	3054 1995	1	1
3054	3054 1996	1	1
3054	3054 1997	1	1
3054	3054 1998	1	1
3056	3056 3687	1	.
3056	3056 3688	1	.
3056	3056 3689	1	.
3056	3056 3690	1	.
3056	3056 3691	1	.
3056	3056 3692	1	.
3056	3056 3693	1	.
3056	3056 3694	1	.
3056	3056 3695	1	.
3056	3056 3696	1	.
3056	3056 3697	1	.
3056	3056 3698	1	.
3056	3056 3699	1	.
3056	3056 3700	1	.
3056	3056 3701	1	.
3056	3056 3702	1	.
3056	3056 3703	1	.
3056	3056 3704	1	.
3056	3056 3705	1	.
3056	3056 3706	1	.
3056	3056 3707	1	.
3056	3056 3708	1	.
3056	3056 3709	1	.
3056	3056 3731	1	.
3056	3056 3732	1	.
3056	3056 3733	1	.
3056	3056 3734	1	.
3056	3056 3735	1	.
3056	3056 3736	1	.
3056	3056 3737	1	.
3056	3056 3738	1	.
3056	3056 3739	1	.
3056	3056 3740	1	.
3056	3056 3741	1	.
3056	3056 3742	1	.
3056	3056 3743	1	.
3056	3056 3744	1	.
3056	3056 3745	1	.
3056	3056 3746	1	.
3056	3056 3747	1	.
3056	3056 3748	1	.
3056	3056 3749	1	.
3056	3056 3750	1	.
3056	3056 3751	1	.
3056	3056 3752	1	.
3056	3056 3774	1	.
3056	3056 3775	1	.
3056	3056 3776	1	.
3056	3056 3777	1	.
3056	3056 3778	1	.
3056	3056 3779	1	.
3056	3056 3780	1	.
3056	3056 3781	1	.
3056	3056 3782	1	.
3056	3056 3783	1	.
3056	3056 3784	1	.
3056	3056 3785	1	.
3056	3056 3786	1	.
3056	3056 3787	1	.
3056	3056 3788	1	.
3056	3056 3789	1	.
3056	3056 3790	1	.
3056	3056 3791	1	.
3056	3056 3815	1	.
3056	3056 3816	1	.
3056	3056 3817	1	.
3056	3056 3818	1	.
3056	3056 3819	1	.
3056	3056 3820	1	.
3056	3056 3821	1	.
3056	3056 3822	1	.
3056	3056 3823	1	.
3056	3056 3824	1	.
3056	3056 3825	1	.
3056	3056 3826	1	.
3056	3056 3827	1	.
3056	3056 3828	1	.
3056	3056 3829	1	.
3056	3056 3830	1	.
3056	3056 3831	1	.
3056	3056 3832	1	.
3056	3056 3833	1	.
3056	3056 3834	1	.
3056	3056 3835	1	.
3056	3056 3836	1	.
3056	3056 3837	1	.
3056	3056 3838	1	.
3056	3056 3850	1	1
3056	3056 3851	1	1
3056	3056 3852	1	1
3056	3056 3853	1	1
3056	3056 3854	1	1
3056	3056 3855	1	1
3056	3056 3856	1	1
3056	3056 3857	1	1
3056	3056 3858	1	1
3056	3056 3859	1	1
3056	3056 3860	1	1
3056	3056 3861	1	1
3056	3056 3862	1	1
3056	3056 3863	1	1
3057	3057 1779	1	.
3057	3057 1780	1	.
3057	3057 1781	1	.
3057	3057 1782	1	.
3057	3057 1783	1	.
3057	3057 1784	1	.
3057	3057 1785	1	.
3057	3057 1792	1	.
3057	3057 1793	1	.
3057	3057 1794	1	.
3057	3057 1795	1	.
3057	3057 1796	1	.
3057	3057 1797	1	.
3057	3057 1798	1	.
3057	3057 1803	1	.
3057	3057 1804	1	.
3057	3057 1805	1	.
3057	3057 1806	1	.
3057	3057 1811	1	.
3057	3057 1812	1	.
3057	3057 1813	1	.
3057	3057 1814	1	.
3057	3057 1815	1	.
3057	3057 1816	1	.
3057	3057 1819	1	1
3057	3057 1820	1	1
3058	3058 1468	1	.
3058	3058 1469	1	.
3058	3058 1470	1	.
3058	3058 1471	1	.
3058	3058 1472	1	.
3058	3058 1473	1	.
3058	3058 1474	1	.
3058	3058 1475	1	.
3058	3058 1476	1	.
3058	3058 1477	1	.
3058	3058 1478	1	.
3058	3058 1479	1	.
3058	3058 1480	1	.
3058	3058 1481	1	.
3058	3058 1482	1	.
3058	3058 1483	1	.
3058	3058 1484	1	.
3058	3058 1485	1	.
3058	3058 1486	1	.
3058	3058 1487	1	.
3058	3058 1488	1	.
3058	3058 1489	1	.
3058	3058 1490	1	.
3058	3058 1491	1	.
3058	3058 1494	1	.
3058	3058 1495	1	.
3058	3058 1496	1	.
3058	3058 1497	1	.
3058	3058 1498	1	.
3058	3058 1499	1	.
3058	3058 1500	1	.
3058	3058 1501	1	.
3058	3058 1502	1	.
3058	3058 1503	1	.
3058	3058 1504	1	.
3058	3058 1505	1	.
3058	3058 1506	1	.
3058	3058 1507	1	.
3058	3058 1508	1	.
3058	3058 1509	1	.
3058	3058 1510	1	.
3058	3058 1511	1	.
3058	3058 1512	1	.
3058	3058 1513	1	.
3058	3058 1514	1	.
3058	3058 1515	1	.
3058	3058 1516	1	.
3058	3058 1517	1	.
3058	3058 1518	1	.
3058	3058 1519	1	.
3058	3058 1520	1	.
3058	3058 1521	1	.
3058	3058 1529	1	.
3058	3058 1530	1	.
3058	3058 1531	1	.
3058	3058 1532	1	.
3058	3058 1533	1	.
3058	3058 1534	1	.
3058	3058 1535	1	.
3058	3058 1538	1	.
3058	3058 1539	1	.
3058	3058 1540	1	.
3058	3058 1541	1	.
3058	3058 1542	1	.
3058	3058 1543	1	.
3058	3058 1544	1	.
3058	3058 1545	1	.
3061	3061 805	1	.
3061	3061 806	1	.
3061	3061 807	1	.
3061	3061 808	1	.
3061	3061 809	1	.
3061	3061 810	1	.
3061	3061 811	1	.
3061	3061 853	1	.
3061	3061 854	1	.
3061	3061 855	1	.
3061	3061 856	1	.
3061	3061 857	1	.
3061	3061 858	1	.
3061	3061 979	1	1
3062	3062 55	1	.
3062	3062 56	1	.
3062	3062 57	1	.
3062	3062 58	1	.
3062	3062 59	1	.
3062	3062 60	1	.
3062	3062 78	1	.
3062	3062 79	1	.
3062	3062 80	1	.
3062	3062 81	1	.
3062	3062 92	1	.
3062	3062 93	1	.
3062	3062 94	1	.
3062	3062 95	1	.
3062	3062 96	1	.
3062	3062 97	1	.
3063	3063 695	1	.
3064	3064 2729	1	.
3064	3064 2730	1	.
3064	3064 2731	1	.
3064	3064 2732	1	.
3064	3064 2733	1	.
3064	3064 2734	1	.
3064	3064 2735	1	.
3064	3064 2736	1	.
3064	3064 2737	1	.
3064	3064 2738	1	.
3064	3064 2741	1	.
3064	3064 2742	1	.
3064	3064 2743	1	.
3064	3064 2744	1	.
3064	3064 2745	1	.
3064	3064 2746	1	.
3064	3064 2747	1	.
3064	3064 2748	1	.
3064	3064 2749	1	.
3064	3064 2750	1	.
3064	3064 2751	1	.
3064	3064 2758	1	.
3064	3064 2759	1	.
3064	3064 2760	1	.
3064	3064 2761	1	.
3065	3065 3410	1	.
3065	3065 3417	1	.
3065	3065 3426	1	.
3065	3065 3427	1	.
3065	3065 3428	1	.
3065	3065 3429	1	.
3065	3065 3430	1	.
3065	3065 3431	1	.
3065	3065 3439	1	.
3065	3065 3440	1	.
3065	3065 3441	1	.
3065	3065 3442	1	.
3065	3065 3443	1	.
3065	3065 3444	1	.
3065	3065 3445	1	.
3065	3065 3456	1	1
3065	3065 3457	1	1
3065	3065 3458	1	1
3065	3065 3459	1	1
3065	3065 3460	1	1
3065	3065 3461	1	1
3066	3066 2283	1	.
3066	3066 2284	1	.
3066	3066 2285	1	.
3066	3066 2286	1	.
3066	3066 2287	1	.
3066	3066 2288	1	.
3066	3066 2289	1	.
3066	3066 2290	1	.
3066	3066 2291	1	.
3066	3066 2292	1	.
3066	3066 2293	1	.
3066	3066 2294	1	.
3066	3066 2295	1	.
3066	3066 2296	1	.
3066	3066 2297	1	.
3066	3066 2298	1	.
3066	3066 2299	1	.
3066	3066 2300	1	.
3066	3066 2301	1	.
3066	3066 2332	1	.
3066	3066 2333	1	.
3066	3066 2334	1	.
3066	3066 2335	1	.
3066	3066 2336	1	.
3066	3066 2337	1	.
3066	3066 2338	1	.
3066	3066 2339	1	.
3066	3066 2360	1	.
3066	3066 2361	1	.
3066	3066 2362	1	.
3066	3066 2363	1	.
3066	3066 2364	1	.
3066	3066 2365	1	.
3066	3066 2366	1	.
3066	3066 2367	1	.
3066	3066 2368	1	.
3066	3066 2369	1	.
3066	3066 2370	1	.
3066	3066 2371	1	.
3066	3066 2372	1	.
3066	3066 2373	1	.
3066	3066 2374	1	.
3066	3066 2375	1	.
3066	3066 2376	1	.
3066	3066 2377	1	.
3066	3066 2378	1	.
3066	3066 2379	1	.
3066	3066 2380	1	.
3066	3066 2381	1	.
3066	3066 2382	1	.
3066	3066 2383	1	.
3066	3066 2384	1	.
3066	3066 2385	1	.
3066	3066 2386	1	.
3066	3066 2387	1	.
3066	3066 2388	1	.
3066	3066 2389	1	.
3066	3066 2390	1	.
3066	3066 2391	1	.
3066	3066 2392	1	.
3066	3066 2393	1	.
3066	3066 2394	1	.
3066	3066 2395	1	.
3066	3066 2396	1	.
3066	3066 2397	1	.
3066	3066 2398	1	.
3066	3066 2415	1	.
3066	3066 2416	1	.
3066	3066 2417	1	.
3066	3066 2418	1	.
3066	3066 2419	1	.
3066	3066 2420	1	.
3066	3066 2421	1	.
3066	3066 2422	1	.
3066	3066 2423	1	.
3066	3066 2424	1	.
3066	3066 2425	1	.
3066	3066 2426	1	.
3066	3066 2427	1	.
3066	3066 2428	1	.
3066	3066 2429	1	.
3066	3066 2430	1	.
3066	3066 2431	1	.
3066	3066 2432	1	.
3066	3066 2433	1	.
3066	3066 2434	1	.
3066	3066 2435	1	.
3066	3066 2436	1	.
3066	3066 2437	1	.
3066	3066 2438	1	.
3066	3066 2439	1	.
3066	3066 2440	1	.
3066	3066 2441	1	.
3066	3066 2442	1	.
3066	3066 2443	1	.
3066	3066 2444	1	.
3066	3066 2445	1	.
3066	3066 2446	1	.
3066	3066 2447	1	.
3066	3066 2448	1	.
3066	3066 2449	1	.
3066	3066 2450	1	.
3066	3066 2451	1	.
3066	3066 2470	1	1
3066	3066 2471	1	1
3066	3066 2472	1	1
3066	3066 2473	1	1
3066	3066 2474	1	1
3066	3066 2475	1	1
3066	3066 2476	1	1
3066	3066 2477	1	1
3066	3066 2478	1	1
3066	3066 2479	1	1
3066	3066 2480	1	1
3066	3066 2481	1	1
3066	3066 2482	1	1
3066	3066 2483	1	1
3066	3066 2484	1	1
3066	3066 2485	1	1
3066	3066 2486	1	1
3066	3066 2487	1	1
3067	3067 1807	1	.
3067	3067 1808	1	.
3067	3067 1809	1	.
3067	3067 1810	1	.
3067	3067 1811	1	.
3067	3067 1812	1	.
3067	3067 1813	1	.
3067	3067 1814	1	.
3067	3067 1815	1	.
3067	3067 1816	1	.
3067	3067 1817	1	.
3067	3067 1818	1	.
3067	3067 1819	1	.
3067	3067 1820	1	.
3067	3067 1821	1	.
3067	3067 1822	1	.
3067	3067 1823	1	.
3067	3067 1824	1	.
3067	3067 1825	1	.
3067	3067 1826	1	.
3067	3067 1827	1	.
3067	3067 1828	1	.
3067	3067 1829	1	.
3067	3067 1830	1	.
3067	3067 1831	1	.
3067	3067 1832	1	.
3067	3067 1833	1	.
3067	3067 1834	1	.
3067	3067 1835	1	.
3067	3067 1836	1	.
3067	3067 1837	1	.
3067	3067 1838	1	.
3067	3067 1839	1	.
3067	3067 1840	1	.
3067	3067 1841	1	.
3067	3067 1842	1	.
3067	3067 1843	1	.
3067	3067 1844	1	.
3067	3067 1845	1	.
3067	3067 1846	1	.
3067	3067 1847	1	.
3067	3067 1848	1	.
3067	3067 1849	1	.
3067	3067 1850	1	.
3067	3067 1851	1	.
3067	3067 1854	1	.
3067	3067 1855	1	.
3067	3067 1856	1	.
3067	3067 1857	1	.
3067	3067 1858	1	.
3067	3067 1859	1	.
3067	3067 1860	1	.
3067	3067 1861	1	.
3067	3067 1862	1	.
3067	3067 1863	1	.
3067	3067 1864	1	.
3067	3067 1865	1	.
3067	3067 1866	1	.
3067	3067 1867	1	.
3067	3067 1868	1	.
3067	3067 1869	1	.
3067	3067 1870	1	.
3067	3067 1880	1	.
3067	3067 1881	1	.
3067	3067 1882	1	.
3067	3067 1883	1	.
3067	3067 1884	1	.
3067	3067 1885	1	.
3067	3067 1886	1	.
3067	3067 1887	1	.
3067	3067 1888	1	.
3067	3067 1889	1	.
3067	3067 1890	1	.
3067	3067 1891	1	.
3067	3067 1892	1	.
3067	3067 1893	1	.
3067	3067 1894	1	.
3067	3067 1895	1	.
3067	3067 1896	1	.
3067	3067 1897	1	.
3067	3067 1898	1	.
3067	3067 1899	1	.
3067	3067 1900	1	.
3067	3067 1901	1	.
3067	3067 1902	1	.
3067	3067 1903	1	.
3067	3067 1904	1	.
3067	3067 1905	1	.
3067	3067 1906	1	.
3067	3067 1907	1	.
3067	3067 1908	1	.
3067	3067 1909	1	.
3067	3067 1910	1	.
3067	3067 1936	1	.
3067	3067 1937	1	.
3067	3067 1938	1	.
3067	3067 1939	1	.
3067	3067 1940	1	.
3067	3067 1941	1	.
3067	3067 1942	1	.
3067	3067 1943	1	.
3067	3067 1944	1	.
3067	3067 1945	1	.
3067	3067 1946	1	.
3067	3067 1947	1	.
3067	3067 1948	1	.
3067	3067 1949	1	.
3067	3067 1988	1	1
3067	3067 1989	1	1
3067	3067 1990	1	1
3067	3067 1991	1	1
3067	3067 1992	1	1
3067	3067 1993	1	1
3067	3067 1994	1	1
3067	3067 1995	1	1
3067	3067 1996	1	1
3067	3067 1997	1	1
3067	3067 1998	1	1
3067	3067 1999	1	1
3067	3067 2000	1	1
3067	3067 2001	1	1
3067	3067 2002	1	1
3067	3067 2003	1	1
3067	3067 2004	1	1
3067	3067 2005	1	1
3067	3067 2006	1	1
3067	3067 2007	1	1
3067	3067 2008	1	1
3067	3067 2009	1	1
3067	3067 2010	1	1
3067	3067 2011	1	1
3067	3067 2012	1	1
3067	3067 2013	1	1
3067	3067 2014	1	1
3067	3067 2015	1	1
3067	3067 2016	1	1
3067	3067 2017	1	1
[truncated: 14,097 more rows]
